# Supplementary material for: TRIM24 is an insulin-responsive regulator of P-bodies
Source: Nat Commun. 2022 Jul 8;13:3972. doi: 10.1038/s41467-022-31735-0 (PMC9270398; doi:10.1038/s41467-022-31735-0)
Supplement: Supplementary file 3 — Supplementary Data 1 [file 41467_2022_31735_MOESM3_ESM.xlsx]

## Sheet: proteinGroups.txt
	Supplementary Data 1
	Accession	Name	Unique peptides basal	Unique peptides insulin	Intensity basal	Intensity insulin	fold (insulin/basal)
	sp|P84089|ERH_MOUSE	Enhancer of rudimentary homolog OS=Mus musculus GN=Erh PE=1 SV=1	0	1	0	1011.1	#DIV/0!
	sp|Q9CQ62|DECR_MOUSE	2,4-dienoyl-CoA reductase, mitochondrial OS=Mus musculus GN=Decr1 PE=1 SV=1	0	1	0	1400.1	#DIV/0!
	sp|Q3TXS7|PSMD1_MOUSE	26S proteasome non-ATPase regulatory subunit 1 OS=Mus musculus GN=Psmd1 PE=1 SV=1	1	2	0	1475.7	#DIV/0!
	sp|O88986|KBL_MOUSE	2-amino-3-ketobutyrate coenzyme A ligase, mitochondrial OS=Mus musculus GN=Gcat PE=1 SV=2	0	2	0	2857.5	#DIV/0!
	sp|Q921H8|THIKA_MOUSE;sp|Q8VCH0|THIKB_MOUSE	3-ketoacyl-CoA thiolase A, peroxisomal OS=Mus musculus GN=Acaa1a PE=1 SV=1；3-ketoacyl-CoA thiolase B, peroxisomal OS=Mus musculus GN=Acaa1b PE=1 SV=1	0	1	0	553.3	#DIV/0!
	sp|P25444|RS2_MOUSE	40S ribosomal protein S2 OS=Mus musculus GN=Rps2 PE=1 SV=3	0	2	0	3403.4	#DIV/0!
	sp|P62855|RS26_MOUSE	40S ribosomal protein S26 OS=Mus musculus GN=Rps26 PE=1 SV=3	0	1	0	744.36	#DIV/0!
	sp|P62702|RS4X_MOUSE	40S ribosomal protein S4, X isoform OS=Mus musculus GN=Rps4x PE=1 SV=2	0	1	0	2007.8	#DIV/0!
	sp|Q8K010|OPLA_MOUSE	5-oxoprolinase OS=Mus musculus GN=Oplah PE=1 SV=1	0	1	0	688.23	#DIV/0!
	sp|Q9CR57|RL14_MOUSE	60S ribosomal protein L14 OS=Mus musculus GN=Rpl14 PE=1 SV=3	0	1	0	635.7	#DIV/0!
	sp|P62900|RL31_MOUSE	60S ribosomal protein L31 OS=Mus musculus GN=Rpl31 PE=1 SV=1	0	1	0	977.83	#DIV/0!
	sp|Q80XL6|ACD11_MOUSE	Acyl-CoA dehydrogenase family member 11 OS=Mus musculus GN=Acad11 PE=1 SV=2	0	2	0	1706.5	#DIV/0!
	sp|Q8VCW8|ACSF2_MOUSE	Acyl-CoA synthetase family member 2, mitochondrial OS=Mus musculus GN=Acsf2 PE=1 SV=1	0	1	0	581.44	#DIV/0!
	sp|Q5XG73|ACBD5_MOUSE	Acyl-CoA-binding domain-containing protein 5 OS=Mus musculus GN=Acbd5 PE=1 SV=1	0	1	0	2181.3	#DIV/0!
	sp|Q91VA0|ACSM1_MOUSE	Acyl-coenzyme A synthetase ACSM1, mitochondrial OS=Mus musculus GN=Acsm1 PE=1 SV=1	0	2	0	1342.1	#DIV/0!
	sp|Q8R0F8|FAHD1_MOUSE	Acylpyruvase FAHD1, mitochondrial OS=Mus musculus GN=Fahd1 PE=1 SV=2	0	1	0	622.97	#DIV/0!
	sp|P61750|ARF4_MOUSE	ADP-ribosylation factor 4 OS=Mus musculus GN=Arf4 PE=1 SV=2	1	1	0	2543.6	#DIV/0!
	sp|Q99K67|AASS_MOUSE	Alpha-aminoadipic semialdehyde synthase, mitochondrial OS=Mus musculus GN=Aass PE=1 SV=1	1	8	0	10014	#DIV/0!
	sp|Q8BWP5|TTPA_MOUSE	Alpha-tocopherol transfer protein OS=Mus musculus GN=Ttpa PE=1 SV=1	0	4	0	1009.5	#DIV/0!
	sp|O35643|AP1B1_MOUSE	AP-1 complex subunit beta-1 OS=Mus musculus GN=Ap1b1 PE=1 SV=2	0	3	0	2313.9	#DIV/0!
	sp|P17426|AP2A1_MOUSE	AP-2 complex subunit alpha-1 OS=Mus musculus GN=Ap2a1 PE=1 SV=1	0	7	0	11330	#DIV/0!
	sp|E9Q414|APOB_MOUSE	Apolipoprotein B-100 OS=Mus musculus GN=Apob PE=1 SV=1	1	3	0	2125.8	#DIV/0!
	sp|P08226|APOE_MOUSE	Apolipoprotein E OS=Mus musculus GN=Apoe PE=1 SV=2	0	2	0	1304.7	#DIV/0!
	sp|Q8BSY0|ASPH_MOUSE	Aspartyl/asparaginyl beta-hydroxylase OS=Mus musculus GN=Asph PE=1 SV=1	0	3	0	862.73	#DIV/0!
	sp|Q8CGC7|SYEP_MOUSE	Bifunctional glutamate/proline--tRNA ligase OS=Mus musculus GN=Eprs PE=1 SV=4	0	3	0	1865.7	#DIV/0!
	sp|Q91WG8|GLCNE_MOUSE	Bifunctional UDP-N-acetylglucosamine 2-epimerase/N-acetylmannosamine kinase OS=Mus musculus GN=Gne PE=1 SV=1	0	2	0	651.3	#DIV/0!
	sp|O88456|CPNS1_MOUSE	Calpain small subunit 1 OS=Mus musculus GN=Capns1 PE=1 SV=1	0	1	0	501.05	#DIV/0!
	sp|P26231|CTNA1_MOUSE;sp|Q65CL1|CTNA3_MOUSE	Catenin alpha-1 OS=Mus musculus GN=Ctnna1 PE=1 SV=1;Catenin alpha-3 OS=Mus musculus GN=Ctnna3 PE=1 SV=2;	0	6	0	4606.3	#DIV/0!
	sp|Q61301|CTNA2_MOUSE	Catenin alpha-2 OS=Mus musculus GN=Ctnna2 PE=1 SV=3	0	1	0	3082.1	#DIV/0!
	sp|Q9JLQ0|CD2AP_MOUSE	CD2-associated protein OS=Mus musculus GN=Cd2ap PE=1 SV=3	0	1	0	576.15	#DIV/0!
	sp|Q99KN9|EPN4_MOUSE	Clathrin interactor 1 OS=Mus musculus GN=Clint1 PE=1 SV=2	0	1	0	516.62	#DIV/0!
	sp|Q9EQS3|MYCBP_MOUSE	C-Myc-binding protein OS=Mus musculus GN=Mycbp PE=1 SV=5	0	1	0	784.84	#DIV/0!
	sp|Q04857|CO6A1_MOUSE	Collagen alpha-1(VI) chain OS=Mus musculus GN=Col6a1 PE=1 SV=1	0	6	0	5997.4	#DIV/0!
	sp|Q02788|CO6A2_MOUSE	Collagen alpha-2(VI) chain OS=Mus musculus GN=Col6a2 PE=1 SV=3	0	2	0	654.41	#DIV/0!
	sp|Q6A0A9|F120A_MOUSE	Constitutive coactivator of PPAR-gamma-like protein 1 OS=Mus musculus GN=FAM120A PE=1 SV=2	0	1	0	587.48	#DIV/0!
	sp|Q9WTX6|CUL1_MOUSE	Cullin-1 OS=Mus musculus GN=Cul1 PE=1 SV=1	0	2	0	1402.3	#DIV/0!
	sp|Q9CQ69|QCR8_MOUSE	Cytochrome b-c1 complex subunit 8 OS=Mus musculus GN=Uqcrq PE=1 SV=3	0	1	0	1657.1	#DIV/0!
	sp|P56593|CP2AC_MOUSE	Cytochrome P450 2A12 OS=Mus musculus GN=Cyp2a12 PE=1 SV=2	0	4	0	5236	#DIV/0!
	sp|Q64464|CP3AD_MOUSE	Cytochrome P450 3A13 OS=Mus musculus GN=Cyp3a13 PE=1 SV=1	0	1	0	1036.7	#DIV/0!
	sp|P31001|DESM_MOUSE	Desmin OS=Mus musculus GN=Des PE=1 SV=3	0	3	0	6298	#DIV/0!
	sp|Q99M87|DNJA3_MOUSE	DnaJ homolog subfamily A member 3, mitochondrial OS=Mus musculus GN=Dnaja3 PE=1 SV=1	1	3	0	1456.5	#DIV/0!
	sp|P58281|OPA1_MOUSE	Dynamin-like 120 kDa protein, mitochondrial OS=Mus musculus GN=Opa1 PE=1 SV=1	0	2	0	1217.3	#DIV/0!
	sp|O70251|EF1B_MOUSE	Elongation factor 1-beta OS=Mus musculus GN=Eef1b PE=1 SV=5	0	1	0	805.92	#DIV/0!
	sp|P42567|EPS15_MOUSE	Epidermal growth factor receptor substrate 15 OS=Mus musculus GN=Eps15 PE=1 SV=1	0	3	0	1154.4	#DIV/0!
	sp|Q8R0W0|EPIPL_MOUSE	Epiplakin OS=Mus musculus GN=Eppk1 PE=1 SV=2	0	10	0	21581	#DIV/0!
	sp|P23116|EIF3A_MOUSE	Eukaryotic translation initiation factor 3 subunit A OS=Mus musculus GN=Eif3a PE=1 SV=5	0	1	0	956.68	#DIV/0!
	sp|Q8R1B4|EIF3C_MOUSE	Eukaryotic translation initiation factor 3 subunit C OS=Mus musculus GN=Eif3c PE=1 SV=1	0	2	0	1001.1	#DIV/0!
	sp|Q6P5F9|XPO1_MOUSE	Exportin-1 OS=Mus musculus GN=Xpo1 PE=1 SV=1	1	1	0	454.96	#DIV/0!
	sp|P47753|CAZA1_MOUSE	F-actin-capping protein subunit alpha-1 OS=Mus musculus GN=Capza1 PE=1 SV=4	0	3	0	21328	#DIV/0!
	sp|P47757|CAPZB_MOUSE	F-actin-capping protein subunit beta OS=Mus musculus GN=Capzb PE=1 SV=3	1	4	0	8610.6	#DIV/0!
	sp|P22315|HEMH_MOUSE	Ferrochelatase, mitochondrial OS=Mus musculus GN=Fech PE=1 SV=2	0	1	0	874.56	#DIV/0!
	sp|Q61584|FXR1_MOUSE	Fragile X mental retardation syndrome-related protein 1 OS=Mus musculus GN=Fxr1 PE=1 SV=2	0	1	0	1459.7	#DIV/0!
	sp|P97807|FUMH_MOUSE	Fumarate hydratase, mitochondrial OS=Mus musculus GN=Fh PE=1 SV=3	0	1	0	1313.2	#DIV/0!
	sp|Q9Z1Z0|USO1_MOUSE	General vesicular transport factor p115 OS=Mus musculus GN=Uso1 PE=1 SV=2	0	1	0	334.11	#DIV/0!
	sp|Q571F8|GLSL_MOUSE	Glutaminase liver isoform, mitochondrial OS=Mus musculus GN=Gls2 PE=1 SV=2	0	1	0	1084	#DIV/0!
	sp|P10649|GSTM1_MOUSE;sp|Q80W21|GSTM7_MOUSE;sp|P15626|GSTM2_MOUSE	Glutathione S-transferase Mu 1 OS=Mus musculus GN=Gstm1 PE=1 SV=2；Glutathione S-transferase Mu 7 OS=Mus musculus GN=Gstm7 P；E=1 SV=1；Glutathione S-transferase Mu 2 OS=Mus musculus GN=Gstm2 PE=1 SV=2	0	3	0	5258.4	#DIV/0!
	sp|Q9DCY0|KEG1_MOUSE	Glycine N-acyltransferase-like protein Keg1 OS=Mus musculus GN=Keg1 PE=1 SV=1	0	3	0	2420.5	#DIV/0!
	sp|Q91VW5|GOGA4_MOUSE	Golgin subfamily A member 4 OS=Mus musculus GN=Golga4 PE=1 SV=2	0	3	0	6742.9	#DIV/0!
	sp|Q99LP6|GRPE1_MOUSE	GrpE protein homolog 1, mitochondrial OS=Mus musculus GN=Grpel1 PE=1 SV=1	0	2	0	1523	#DIV/0!
	sp|Q9DAS9|GBG12_MOUSE	Guanine nucleotide-binding protein G(I)/G(S)/G(O) subunit gamma-12 OS=Mus musculus GN=Gng12 PE=1 SV=3	0	1	0	1203.9	#DIV/0!
	sp|P07901|HS90A_MOUSE	Heat shock protein HSP 90-alpha OS=Mus musculus GN=Hsp90aa1 PE=1 SV=4	0	3	0	1291.2	#DIV/0!
	sp|Q8VDM6|HNRL1_MOUSE	Heterogeneous nuclear ribonucleoprotein U-like protein 1 OS=Mus musculus GN=Hnrnpul1 PE=1 SV=1	1	3	0	4669.2	#DIV/0!
	sp|Q00PI9|HNRL2_MOUSE	Heterogeneous nuclear ribonucleoprotein U-like protein 2 OS=Mus musculus GN=Hnrnpul2 PE=1 SV=2	0	2	0	9521.6	#DIV/0!
	sp|Q0GNC1|INF2_MOUSE	Inverted formin-2 OS=Mus musculus GN=Inf2 PE=1 SV=1	0	1	0	911.75	#DIV/0!
	sp|Q02257|PLAK_MOUSE	Junction plakoglobin OS=Mus musculus GN=Jup PE=1 SV=3	1	1	0	2657.5	#DIV/0!
	sp|Q9EQW7|KI13A_MOUSE	Kinesin-like protein KIF13A OS=Mus musculus GN=Kif13a PE=1 SV=1	0	1	0	456.11	#DIV/0!
	sp|Q8BMJ2|SYLC_MOUSE	Leucine--tRNA ligase, cytoplasmic OS=Mus musculus GN=Lars PE=1 SV=2	0	2	0	909.84	#DIV/0!
	sp|Q9ERG0|LIMA1_MOUSE	LIM domain and actin-binding protein 1 OS=Mus musculus GN=Lima1 PE=1 SV=3	0	2	0	7217.9	#DIV/0!
	sp|Q9DBN5|LONP2_MOUSE	Lon protease homolog 2, peroxisomal OS=Mus musculus GN=Lonp2 PE=1 SV=1	0	4	0	2022.1	#DIV/0!
	sp|Q8CGK3|LONM_MOUSE	Lon protease homolog, mitochondrial OS=Mus musculus GN=Lonp1 PE=1 SV=2	0	4	0	2439	#DIV/0!
	sp|Q8VBT2|SDHL_MOUSE	L-serine dehydratase/L-threonine deaminase OS=Mus musculus GN=Sds PE=1 SV=3	1	4	0	6011.9	#DIV/0!
	sp|Q68FL6|SYMC_MOUS	Methionine--tRNA ligase, cytoplasmic OS=Mus musculus GN=Mars PE=1 SV=1	0	1	0	600.65	#DIV/0!
	sp|Q3ULD5|MCCB_MOUSE	Methylcrotonoyl-CoA carboxylase beta chain, mitochondrial OS=Mus musculus GN=Mccc2 PE=1 SV=1	0	1	0	490.63	#DIV/0!
	sp|O08601|MTP_MOUSE	Microsomal triglyceride transfer protein large subunit OS=Mus musculus GN=Mttp PE=1 SV=2	2	2	0	848.74	#DIV/0!
	sp|Q791V5|MTCH2_MOUSE	Mitochondrial carrier homolog 2 OS=Mus musculus GN=Mtch2 PE=1 SV=1	1	4	0	2732.2	#DIV/0!
	sp|Q9DCC8|TOM20_MOUSE	Mitochondrial import receptor subunit TOM20 homolog OS=Mus musculus GN=Tomm20 PE=1 SV=1	1	1	0	1560.8	#DIV/0!
	sp|Q9CZW5|TOM70_MOUSE	Mitochondrial import receptor subunit TOM70 OS=Mus musculus GN=Tomm70 PE=1 SV=2	1	1	0	333.59	#DIV/0!
	sp|Q8R4P9|MRP7_MOUSE	Multidrug resistance-associated protein 7 OS=Mus musculus GN=Abcc10 PE=1 SV=1	0	1	0	2100.9	#DIV/0!
	sp|Q99LC3|NDUAA_MOUSE	NADH dehydrogenase [ubiquinone] 1 alpha subcomplex subunit 10, mitochondrial OS=Mus musculus GN=Ndufa10 PE=1 SV=1	1	1	0	7716	#DIV/0!
	sp|Q9D6J5|NDUB8_MOUSE	NADH dehydrogenase [ubiquinone] 1 beta subcomplex subunit 8, mitochondrial OS=Mus musculus GN=Ndufb8 PE=1 SV=1	0	1	0	606.46	#DIV/0!
	sp|Q9JJG9|NOA1_MOUSE	Nitric oxide-associated protein 1 OS=Mus musculus GN=Noa1 PE=1 SV=1	0	1	0	478.24	#DIV/0!
	sp|Q9Z2D3|DFNA5_MOUSE	Non-syndromic hearing impairment protein 5 homolog OS=Mus musculus GN=Dfna5 PE=1 SV=1	0	1	0	23160	#DIV/0!
	sp|Q9JK30|ORC3_MOUSE	Origin recognition complex subunit 3 OS=Mus musculus GN=Orc3 PE=1 SV=1	0	1	0	31771	#DIV/0!
	sp|Q9QXD1|ACOX2_MOUSE	Peroxisomal acyl-coenzyme A oxidase 2 OS=Mus musculus GN=Acox2 PE=1 SV=2	1	1	0	475.53	#DIV/0!
	sp|Q9DBM2|ECHP_MOUSE	Peroxisomal bifunctional enzyme OS=Mus musculus GN=Ehhadh PE=1 SV=4	0	5	0	11976	#DIV/0!
	sp|Q99P30|NUDT7_MOUSE	Peroxisomal coenzyme A diphosphatase NUDT7 OS=Mus musculus GN=Nudt7 PE=1 SV=2	1	1	0	1731.3	#DIV/0!
	sp|Q7M6Y3|PICAL_MOUSE	Phosphatidylinositol-binding clathrin assembly protein OS=Mus musculus GN=Picalm PE=1 SV=1	0	2	0	10379	#DIV/0!
	sp|Q8BFZ2|PLPR1_MOUSE	Phospholipid phosphatase-related protein type 1 OS=Mus musculus GN=Plppr1 PE=1 SV=1	0	1	0	615.14	#DIV/0!
	sp|Q9QZW0|AT11C_MOUSE	Phospholipid-transporting ATPase 11C OS=Mus musculus GN=Atp11c PE=1 SV=2	0	1	0	1061.5	#DIV/0!
	sp|Q8CAS9|PARP9_MOUSE	Poly [ADP-ribose] polymerase 9 OS=Mus musculus GN=Parp9 PE=1 SV=2	0	4	0	2027.8	#DIV/0!
	sp|Q61990|PCBP2_MOUSE	Poly(rC)-binding protein 2 OS=Mus musculus GN=Pcbp2 PE=1 SV=1	0	1	0	2808.1	#DIV/0!
	sp|Q501J6|DDX17_MOUSE	Probable ATP-dependent RNA helicase DDX17 OS=Mus musculus GN=Ddx17 PE=1 SV=1	0	1	0	1193.6	#DIV/0!
	sp|Q61207|SAP_MOUSE	Prosaposin OS=Mus musculus GN=Psap PE=1 SV=2	0	1	0	1129.4	#DIV/0!
	sp|Q9WV91|FPRP_MOUSE	Prostaglandin F2 receptor negative regulator OS=Mus musculus GN=Ptgfrn PE=1 SV=2	0	1	0	956.7	#DIV/0!
	sp|P48193|41_MOUSE	Protein 4.1 OS=Mus musculus GN=Epb41 PE=1 SV=2	0	2	0	2115.3	#DIV/0!
	sp|Q8CJG1|AGO1_MOUSE;sp|Q8CJF8|AGO4_MOUSE	Protein argonaute-1 OS=Mus musculus GN=Ago1 PE=1 SV=2; Protein argonaute-4 OS=Mus musculus GN=Ago4 PE=2 SV=2	0	1	0	754.21	#DIV/0!
	sp|Q8CJF9|AGO3_MOUSE	Protein argonaute-3 OS=Mus musculus GN=Ago3 PE=2 SV=2	0	1	0	931.52	#DIV/0!
	sp|Q76LS9|FA63A_MOUSE	Protein FAM63A OS=Mus musculus GN=Fam63a PE=1 SV=1	0	1	0	4789.4	#DIV/0!
	sp|Q9D662|SC23B_MOUSE	Protein transport protein Sec23B OS=Mus musculus GN=Sec23b PE=1 SV=1	0	1	0	837.61	#DIV/0!
	sp|Q99PU8|DHX30_MOUSE	Putative ATP-dependent RNA helicase DHX30 OS=Mus musculus GN=Dhx30 PE=1 SV=1	0	1	0	996.81	#DIV/0!
	sp|Q8BQZ4|RLGPB_MOUSE	Ral GTPase-activating protein subunit beta OS=Mus musculus GN=Ralgapb PE=1 SV=2	1	3	0	897.42	#DIV/0!
	sp|P62492|RB11A_MOUSE;sp|P46638|RB11B_MOUSE	Ras-related protein Rab-11A OS=Mus musculus GN=Rab11a PE=1 SV=3;Ras-related protein Rab-11B OS=Mus musculus GN=Rab11b PE=1 SV=3	0	1	0	3272.7	#DIV/0!
	sp|Q9CQD1|RAB5A_MOUSE	Ras-related protein Rab-5A OS=Mus musculus GN=Rab5a PE=1 SV=1	0	1	0	997.38	#DIV/0!
	sp|P68040|RACK1_MOUSE	Receptor of activated protein C kinase 1 OS=Mus musculus GN=Rack1 PE=1 SV=3	0	2	0	476.01	#DIV/0!
	sp|B2RQE8|RHG42_MOUSE	Rho GTPase-activating protein 42 OS=Mus musculus GN=Arhgap42 PE=1 SV=1	0	7	0	11219	#DIV/0!
	sp|Q9ES28|ARHG7_MOUSE	Rho guanine nucleotide exchange factor 7 OS=Mus musculus GN=Arhgef7 PE=1 SV=2	0	1	0	536.62	#DIV/0!
	sp|Q8VC52|RBPS2_MOUSE	RNA-binding protein with multiple splicing 2 OS=Mus musculus GN=Rbpms2 PE=1 SV=1	0	2	0	1170.4	#DIV/0!
	sp|Q9EP89|LACTB_MOUSE	Serine beta-lactamase-like protein LACTB, mitochondrial OS=Mus musculus GN=Lactb PE=1 SV=1	0	1	0	587.87	#DIV/0!
	sp|Q8BL97|SRSF7_MOUSE	Serine/arginine-rich splicing factor 7 OS=Mus musculus GN=Srsf7 PE=1 SV=1	0	1	0	347.79	#DIV/0!
	sp|Q3UU96|MRCKA_MOUSE	Serine/threonine-protein kinase MRCK alpha OS=Mus musculus GN=Cdc42bpa PE=1 SV=2	0	1	0	32494	#DIV/0!
	sp|Q925N2|SFXN2_MOUSE	Sideroflexin-2 OS=Mus musculus GN=Sfxn2 PE=1 SV=1	0	1	0	1616	#DIV/0!
	sp|Q8BMA6|SRP68_MOUSE	Signal recognition particle subunit SRP68 OS=Mus musculus GN=Srp68 PE=1 SV=2	0	1	0	541.11	#DIV/0!
	sp|P42225|STAT1_MOUSE	Signal transducer and activator of transcription 1 OS=Mus musculus GN=Stat1 PE=1 SV=1	0	2	0	430.57	#DIV/0!
	sp|P62307|RUXF_MOUSE	Small nuclear ribonucleoprotein F OS=Mus musculus GN=Snrpf PE=1 SV=1	0	1	0	2229.3	#DIV/0!
	sp|Q9CSN1|SNW1_MOUSE	SNW domain-containing protein 1 OS=Mus musculus GN=Snw1 PE=1 SV=3	0	2	0	1196.4	#DIV/0!
	sp|Q9DCP2|S38A3_MOUSE	Sodium-coupled neutral amino acid transporter 3 OS=Mus musculus GN=Slc38a3 PE=1 SV=1	1	1	0	356.03	#DIV/0!
	sp|Q9D554|SF3A3_MOUSE	Splicing factor 3A subunit 3 OS=Mus musculus GN=Sf3a3 PE=1 SV=2	1	1	0	231.49	#DIV/0!
	sp|Q921M3|SF3B3_MOUSE	Splicing factor 3B subunit 3 OS=Mus musculus GN=Sf3b3 PE=1 SV=1	0	1	0	531.96	#DIV/0!
	sp|Q8VIJ6|SFPQ_MOUSE	Splicing factor, proline- and glutamine-rich OS=Mus musculus GN=Sfpq PE=1 SV=1	0	1	0	481.68	#DIV/0!
	sp|Q60598|SRC8_MOUSE	Src substrate cortactin OS=Mus musculus GN=Cttn PE=1 SV=2	0	1	0	704.3	#DIV/0!
	sp|Q64310|SURF4_MOUSE	Surfeit locus protein 4 OS=Mus musculus GN=Surf4 PE=1 SV=1	0	1	0	434.74	#DIV/0!
	sp|Q8VE09|TT39C_MOUSE	Tetratricopeptide repeat protein 39C OS=Mus musculus GN=Ttc39c PE=1 SV=2	0	1	0	666.33	#DIV/0!
	sp|Q64127|TIF1A_MOUSE	Transcription intermediary factor 1-alpha OS=Mus musculus GN=Trim24 PE=1 SV=1	0	2	0	1846.1	#DIV/0!
	sp|Q9JKX3|TFR2_MOUSE	Transferrin receptor protein 2 OS=Mus musculus GN=Tfr2 PE=1 SV=2	0	4	0	1116.1	#DIV/0!
	sp|Q8VHE0|SEC63_MOUSE	Translocation protein SEC63 homolog OS=Mus musculus GN=Sec63 PE=1 SV=4	0	1	0	1033.5	#DIV/0!
	sp|Q9CXE7|TMED5_MOUSE	Transmembrane emp24 domain-containing protein 5 OS=Mus musculus GN=Tmed5 PE=1 SV=1	0	1	0	501.8	#DIV/0!
	sp|P61166|TM258_MOUSE	Transmembrane protein 258 OS=Mus musculus GN=Tmem258 PE=3 SV=1	0	1	0	969.8	#DIV/0!
	sp|Q61037|TSC2_MOUSE	Tuberin OS=Mus musculus GN=Tsc2 PE=1 SV=1	0	3	0	2797.2	#DIV/0!
	sp|E9Q735|UBE4A_MOUSE	Ubiquitin conjugation factor E4 A OS=Mus musculus GN=Ube4a PE=1 SV=1	0	2	0	1688.7	#DIV/0!
	sp|Q80X50|UBP2L_MOUSE	Ubiquitin-associated protein 2-like OS=Mus musculus GN=Ubap2l PE=1 SV=1	0	2	0	781.38	#DIV/0!
	sp|Q9CY27|TECR_MOUSE	Very-long-chain enoyl-CoA reductase OS=Mus musculus GN=Tecr PE=1 SV=1	0	1	0	615.56	#DIV/0!
	sp|P62984|RL40_MOUSE	Ubiquitin-60S ribosomal protein L40 OS=Mus musculus GN=Uba52 PE=1 SV=2	1	1	0	1831.4	#DIV/0!
	sp|Q9D2U9|H2B3A_MOUSE;sp|Q8CGP2|H2B1P_MOUSE;sp|Q8CGP1|H2B1K_MOUSE;sp|Q8CGP0|H2B3B_MOUSE;sp|Q6ZWY9|H2B1C_MOUSE;sp|Q64525|H2B2B_MOUSE;sp|Q64524|H2B2E_MOUSE;sp|Q64478|H2B1H_MOUSE;sp|Q64475|H2B1B_MOUSE;sp|P10854|H2B1M_MOUSE;sp|P10853|H2B1F_MOUSE;sp|P70696|H2B1A_MOUSE	Histone H2B type 3-A OS=Mus musculus GN=Hist3h2ba PE=1 SV=3；Histone H2B type 1-P OS=Mus musculus GN=Hist1h2bp PE=1 SV=3；Histone H2B type 1-K OS=Mus musculus GN=Hist1h2bk PE=1 SV=3	0	2	0	6584.5	#DIV/0!
	sp|Q9JHJ0|TMOD3_MOUSE	Tropomodulin-3 OS=Mus musculus GN=Tmod3 PE=1 SV=1	1	6	26	10462	402.385
	sp|Q9QXS1|PLEC_MOUSE	Plectin OS=Mus musculus GN=Plec PE=1 SV=3	2	25	98.962	24024	242.76
	sp|P15508|SPTB1_MOUSE	Spectrin beta chain, erythrocytic OS=Mus musculus GN=Sptb PE=1 SV=4	1	13	57.816	11667	201.795
	sp|P27046|MA2A1_MOUSE	Alpha-mannosidase 2 OS=Mus musculus GN=Man2a1 PE=1 SV=2	1	5	16.226	2977.2	183.483
	sp|P03930|ATP8_MOUSE	ATP synthase protein 8 OS=Mus musculus GN=Mtatp8 PE=1 SV=1	1	2	20.8	3143.6	151.135
	sp|P08032|SPTA1_MOUSE	Spectrin alpha chain, erythrocytic 1 OS=Mus musculus GN=Spta1 PE=1 SV=3	1	14	259.99	21557	82.9147
	sp|P16546|SPTN1_MOUSE	Spectrin alpha chain, non-erythrocytic 1 OS=Mus musculus GN=Sptan1 PE=1 SV=4	6	34	1587	116410	73.3522
	sp|Q9CRC8|LRC40_MOUSE	Leucine-rich repeat-containing protein 40 OS=Mus musculus GN=Lrrc40 PE=1 SV=2	1	1	188.63	13408	71.081
	sp|P80314|TCPB_MOUSE	T-complex protein 1 subunit beta OS=Mus musculus GN=Cct2 PE=1 SV=4	4	15	2165.4	147120	67.9413
	sp|Q61884|MNS1_MOUSE	Meiosis-specific nuclear structural protein 1 OS=Mus musculus GN=Mns1 PE=1 SV=1	1	1	278.81	16521	59.2554
	sp|Q9D1F4|AKTS1_MOUSE	Proline-rich AKT1 substrate 1 OS=Mus musculus GN=Akt1s1 PE=1 SV=1	4	4	952.19	54119	56.8363
	sp|Q9ET01|PYGL_MOUSE	Glycogen phosphorylase, liver form OS=Mus musculus GN=Pygl PE=1 SV=4	1	3	29.817	1434.1	48.0967
	sp|Q9CWV1|MCM8_MOUSE	DNA helicase MCM8 OS=Mus musculus GN=Mcm8 PE=1 SV=3	1	1	28.638	1300.4	45.4082
	sp|P98078|DAB2_MOUSE	Disabled homolog 2 OS=Mus musculus GN=Dab2 PE=1 SV=2	1	4	98.108	3546.8	36.152
	sp|P80315|TCPD_MOUSE	T-complex protein 1 subunit delta OS=Mus musculus GN=Cct4 PE=1 SV=3	2	8	1493.9	47303	31.6641
	sp|P47754|CAZA2_MOUSE	F-actin-capping protein subunit alpha-2 OS=Mus musculus GN=Capza2 PE=1 SV=3	1	8	1307	40120	30.6963
	sp|P63323|RS12_MOUSE	40S ribosomal protein S12 OS=Mus musculus GN=Rps12 PE=1 SV=2	2	2	339.54	10324	30.4058
	sp|Q9CQE8|CN166_MOUSE	UPF0568 protein C14orf166 homolog OS=Mus musculus PE=1 SV=1	1	4	313.7	9261.8	29.5244
	sp|P80316|TCPE_MOUSE	T-complex protein 1 subunit epsilon OS=Mus musculus GN=Cct5 PE=1 SV=1	1	8	655.65	16996	25.9224
	sp|Q64727|VINC_MOUSE	Vinculin OS=Mus musculus GN=Vcl PE=1 SV=4	1	2	88.33	2264.3	25.6346
	sp|P20152|VIME_MOUSE	Vimentin OS=Mus musculus GN=Vim PE=1 SV=3	5	13	2941.5	70000	23.7974
	sp|Q9DBG3|AP2B1_MOUSE	AP-2 complex subunit beta OS=Mus musculus GN=Ap2b1 PE=1 SV=1	2	11	2971.2	69677	23.4508
	sp|O88833|CP4AA_MOUSE;sp|Q91WL5|CP4CA_MOUSE	Cytochrome P450 4A10 OS=Mus musculus GN=Cyp4a10 PE=2 SV=2;Cytochrome P450 4A12A OS=Mus musculus GN=Cyp4a12a PE=1 SV=2	1	3	224.46	4979.5	22.1844
	sp|P50247|SAHH_MOUSE	Adenosylhomocysteinase OS=Mus musculus GN=Ahcy PE=1 SV=3	3	4	239.06	4766.1	19.9368
	sp|Q8CIE6|COPA_MOUSE	Coatomer subunit alpha OS=Mus musculus GN=Copa PE=1 SV=2	2	10	466.68	8872.5	19.012
	sp|Q80UM7|MOGS_MOUSE	Mannosyl-oligosaccharide glucosidase OS=Mus musculus GN=Mogs PE=1 SV=1	1	6	507.68	9431.2	18.5771
	sp|P17427|AP2A2_MOUSE	AP-2 complex subunit alpha-2 OS=Mus musculus GN=Ap2a2 PE=1 SV=2	5	15	6601.6	117960	17.8684
	sp|P42125|ECI1_MOUSE	Enoyl-CoA delta isomerase 1, mitochondrial OS=Mus musculus GN=Eci1 PE=1 SV=2	2	2	610.35	10861	17.7947
	sp|Q91WQ9|CALL4_MOUSE	Calmodulin-like protein 4 OS=Mus musculus GN=Calml4 PE=1 SV=2	1	1	232.33	3906.7	16.8153
	sp|P80313|TCPH_MOUSE	T-complex protein 1 subunit eta OS=Mus musculus GN=Cct7 PE=1 SV=1	3	8	2916.5	48488	16.6254
	sp|Q8BKI2|TNR6B_MOUSE	Trinucleotide repeat-containing gene 6B protein OS=Mus musculus GN=Tnrc6b PE=1 SV=2	1	1	42.084	677.65	16.1023
	sp|P80318|TCPG_MOUSE	T-complex protein 1 subunit gamma OS=Mus musculus GN=Cct3 PE=1 SV=1	4	10	2890.2	42738	14.7872
	sp|P11983|TCPA_MOUSE	T-complex protein 1 subunit alpha OS=Mus musculus GN=Tcp1 PE=1 SV=3	8	13	5713.6	82921	14.5129
	sp|P62743|AP2S1_MOUSE	AP-2 complex subunit sigma OS=Mus musculus GN=Ap2s1 PE=1 SV=1	1	1	801.79	11335	14.1371
	sp|Q3U0V1|FUBP2_MOUSE	Far upstream element-binding protein 2 OS=Mus musculus GN=Khsrp PE=1 SV=2	2	4	372.27	4995.8	13.4198
	sp|P25688|URIC_MOUSE	Uricase OS=Mus musculus GN=Uox PE=1 SV=2	3	6	3539	47377	13.3871
	sp|P52792|HXK4_MOUSE	Glucokinase OS=Mus musculus GN=Gck PE=1 SV=1	1	1	86.232	1094.6	12.6937
	sp|Q9QZE5|COPG1_MOUSE;sp|Q9QXK3|COPG2_MOUSE	Coatomer subunit gamma-1 OS=Mus musculus GN=Copg1 PE=1 SV=1;Coatomer subunit gamma-2 OS=Mus musculus GN=Copg2 PE=1 SV=1	1	7	409.89	4947.5	12.0703
	sp|Q8CJG0|AGO2_MOUSE	Protein argonaute-2 OS=Mus musculus GN=Ago2 PE=1 SV=3	0	4	807.01	9618	11.9181
	sp|Q9D1D4|TMEDA_MOUSE	Transmembrane emp24 domain-containing protein 10 OS=Mus musculus GN=Tmed10 PE=1 SV=1	2	2	573.75	6614.3	11.5282
	sp|O35215|DOPD_MOUSE	D-dopachrome decarboxylase OS=Mus musculus GN=Ddt PE=1 SV=3	1	2	90.423	1005.7	11.1222
	sp|Q9CY50|SSRA_MOUSE	Translocon-associated protein subunit alpha OS=Mus musculus GN=Ssr1 PE=1 SV=1	2	2	1160.5	12618	10.8729
	sp|Q8BMJ3|IF1AX_MOUSE;sp|Q60872|IF1A_MOUSE	Eukaryotic translation initiation factor 1A, X-chromosomal OS=Mus musculus GN=Eif1ax PE=2 SV=3;Eukaryotic translation initiation factor 1A OS=Mus musculus GN=Eif1a PE=2 SV=3	1	1	115.5	1244	10.7706
	sp|Q91VR5|DDX1_MOUSE	ATP-dependent RNA helicase DDX1 OS=Mus musculus GN=Ddx1 PE=1 SV=1	2	8	2216	23297	10.5131
	sp|Q9JIF7|COPB_MOUSE	Coatomer subunit beta OS=Mus musculus GN=Copb1 PE=1 SV=1	5	14	1930	19559	10.1342
	sp|Q68FD5|CLH1_MOUSE	Clathrin heavy chain 1 OS=Mus musculus GN=Cltc PE=1 SV=3	36	48	86687	854640	9.85892
	sp|Q8BFZ3|ACTBL_MOUSE	Beta-actin-like protein 2 OS=Mus musculus GN=Actbl2 PE=1 SV=1	1	1	1849.3	18061	9.7664
	sp|Q62261|SPTB2_MOUSE	Spectrin beta chain, non-erythrocytic 1 OS=Mus musculus GN=Sptbn1 PE=1 SV=2	4	23	3186.6	30540	9.58388
	sp|P80317|TCPZ_MOUSE;sp|Q61390|TCPW_MOUSE	T-complex protein 1 subunit zeta OS=Mus musculus GN=Cct6a PE=1 SV=3;T-complex protein 1 subunit zeta-2 OS=Mus musculus GN=Cct6b PE=1 SV=4	4	9	6230.3	59627	9.57049
	sp|Q9Z130|HNRDL_MOUSE	Heterogeneous nuclear ribonucleoprotein D-like OS=Mus musculus GN=Hnrnpdl PE=1 SV=1	2	4	626.77	5984.6	9.54832
	sp|Q8R0Y6|AL1L1_MOUSE;sp|Q8K009|AL1L2_MOUSE	Cytosolic 10-formyltetrahydrofolate dehydrogenase OS=Mus musculus GN=Aldh1l1 PE=1 SV=1;Mitochondrial 10-formyltetrahydrofolate dehydrogenase OS=Mus musculus GN=Aldh1l2 PE=1 SV=2	4	13	2869.4	26915	9.38001
	sp|Q6PB66|LPPRC_MOUSE	Leucine-rich PPR motif-containing protein, mitochondrial OS=Mus musculus GN=Lrpprc PE=1 SV=2	2	7	671.32	6238.5	9.29289
	sp|P11499|HS90B_MOUSE	Heat shock protein HSP 90-beta OS=Mus musculus GN=Hsp90ab1 PE=1 SV=3	4	7	3373.4	31188	9.24527
	sp|Q99LB2|DHRS4_MOUSE	Dehydrogenase/reductase SDR family member 4 OS=Mus musculus GN=Dhrs4 PE=1 SV=3	7	6	31406	289470	9.21703
	sp|Q8VEK3|HNRPU_MOUSE	Heterogeneous nuclear ribonucleoprotein U OS=Mus musculus GN=Hnrnpu PE=1 SV=1	3	4	1171.9	10783	9.2013
	sp|P53026|RL10A_MOUSE	60S ribosomal protein L10a OS=Mus musculus GN=Rpl10a PE=1 SV=3	1	4	420.1	3811.6	9.07308
	sp|Q8C1D8|IWS1_MOUSE	Protein IWS1 homolog OS=Mus musculus GN=Iws1 PE=1 SV=1	1	4	787.93	7125.1	9.04281
	sp|Q8QZY1|EIF3L_MOUSE	Eukaryotic translation initiation factor 3 subunit L OS=Mus musculus GN=Eif3l PE=1 SV=1	3	4	654.26	5872.7	8.9761
	sp|P42669|PURA_MOUSE	Transcriptional activator protein Pur-alpha OS=Mus musculus GN=Pura PE=1 SV=1	1	3	555.23	4574.2	8.23839
	sp|P62301|RS13_MOUSE	40S ribosomal protein S13 OS=Mus musculus GN=Rps13 PE=1 SV=2	2	4	2810.6	22333	7.94599
	sp|Q9EPU0|RENT1_MOUSE	Regulator of nonsense transcripts 1 OS=Mus musculus GN=Upf1 PE=1 SV=2	5	13	2564.5	20361	7.93956
	tr|Q9QZ83|Q9QZ83_MOUSE	Q9QZ83_MOUSE Gamma actin-like protein OS=Mus musculus GN=Actg1 PE=2 SV=1	2	2	66533	516070	7.7566
	sp|Q8BU30|SYIC_MOUSE	Isoleucine--tRNA ligase, cytoplasmic OS=Mus musculus GN=Iars PE=1 SV=2	2	6	335.45	2544.9	7.58653
	sp|Q8BYJ6|TBCD4_MOUSE	TBC1 domain family member 4 OS=Mus musculus GN=Tbc1d4 PE=1 SV=2	1	4	867.95	6565.3	7.56415
	sp|Q9DD20|MET7B_MOUSE	Methyltransferase-like protein 7B OS=Mus musculus GN=Mettl7b PE=1 SV=2	1	3	841.96	6323	7.50986
	sp|O35286|DHX15_MOUSE	Pre-mRNA-splicing factor ATP-dependent RNA helicase DHX15 OS=Mus musculus GN=Dhx15 PE=1 SV=2	1	3	562.98	4172.8	7.41199
	sp|P47758|SRPRB_MOUSE	Signal recognition particle receptor subunit beta OS=Mus musculus GN=Srprb PE=1 SV=1	1	1	210.42	1499.2	7.1248
	sp|Q9Z2E1|MBD2_MOUSE	Methyl-CpG-binding domain protein 2 OS=Mus musculus GN=Mbd2 PE=2 SV=2	1	1	205.64	1462.1	7.11
	sp|P08113|ENPL_MOUSE	Endoplasmin OS=Mus musculus GN=Hsp90b1 PE=1 SV=2	4	8	2535.7	17943	7.07615
	sp|Q61545|EWS_MOUSE	RNA-binding protein EWS OS=Mus musculus GN=Ewsr1 PE=1 SV=2	1	2	1240.8	8528.4	6.87331
	sp|Q78JT3|3HAO_MOUSE	3-hydroxyanthranilate 3,4-dioxygenase OS=Mus musculus GN=Haao PE=1 SV=1	2	2	826.05	5294	6.40881
	sp|Q9R112|SQRD_MOUSE	Sulfide:quinone oxidoreductase, mitochondrial OS=Mus musculus GN=Sqrdl PE=1 SV=3	1	3	561.09	3587.6	6.39398
	sp|P15116|CADH2_MOUSE	Cadherin-2 OS=Mus musculus GN=Cdh2 PE=1 SV=2	1	2	101.38	640.35	6.31633
	sp|P42932|TCPQ_MOUSE	T-complex protein 1 subunit theta OS=Mus musculus GN=Cct8 PE=1 SV=3	3	8	2779.6	17284	6.21816
	sp|P00186|CP1A2_MOUSE;sp|P00184|CP1A1_MOUSE	Cytochrome P450 1A2 OS=Mus musculus GN=Cyp1a2 PE=1 SV=1;Cytochrome P450 1A1 OS=Mus musculus GN=Cyp1a1 PE=1 SV=2	2	4	1344.2	8186.3	6.09009
	sp|Q9DCW4|ETFB_MOUSE	Electron transfer flavoprotein subunit beta OS=Mus musculus GN=Etfb PE=1 SV=3	2	2	2229.2	13492	6.0524
	sp|P35278|RAB5C_MOUSE;sp|P61021|RAB5B_MOUSE	Ras-related protein Rab-5C OS=Mus musculus GN=Rab5c PE=1 SV=2;Ras-related protein Rab-5B OS=Mus musculus GN=Rab5b PE=1 SV=1	1	1	309.35	1871.3	6.04914
	sp|Q64FW2|RETST_MOUSE	All-trans-retinol 13,14-reductase OS=Mus musculus GN=Retsat PE=1 SV=3	1	4	727.88	4284.7	5.88655
	sp|Q9D2G2|ODO2_MOUSE	Dihydrolipoyllysine-residue succinyltransferase component of 2-oxoglutarate dehydrogenase complex, mitochondrial OS=Mus musculus GN=Dlst PE=1 SV=1	2	4	1022	5992.3	5.86331
	sp|O55029|COPB2_MOUSE	Coatomer subunit beta' OS=Mus musculus GN=Copb2 PE=1 SV=2	1	7	660.2	3852.5	5.83535
	sp|Q91XT4|SC16B_MOUSE	Protein transport protein Sec16B OS=Mus musculus GN=Sec16b PE=1 SV=3	4	7	3715.9	21607	5.81474
	sp|Q91ZA3|PCCA_MOUSE	Propionyl-CoA carboxylase alpha chain, mitochondrial OS=Mus musculus GN=Pcca PE=1 SV=2	1	2	461.14	2620.4	5.68244
	sp|Q8JZQ9|EIF3B_MOUSE	Eukaryotic translation initiation factor 3 subunit B OS=Mus musculus GN=Eif3b PE=1 SV=1	3	5	1711.8	9654.5	5.63997
	sp|Q8BJ64|CHDH_MOUSE	Choline dehydrogenase, mitochondrial OS=Mus musculus GN=Chdh PE=1 SV=1	1	2	641.38	3592.9	5.60183
	sp|Q9Z2Z6|MCAT_MOUSE	Mitochondrial carnitine/acylcarnitine carrier protein OS=Mus musculus GN=Slc25a20 PE=1 SV=1	3	4	1192.2	6639.9	5.56945
	sp|P31786|ACBP_MOUSE	Acyl-CoA-binding protein OS=Mus musculus GN=Dbi PE=1 SV=2	2	2	1079	5980.6	5.54272
	sp|Q8CC88|VWA8_MOUSE	von Willebrand factor A domain-containing protein 8 OS=Mus musculus GN=Vwa8 PE=1 SV=2	1	3	485.12	2687.2	5.53925
	sp|Q8VDN2|AT1A1_MOUSE;sp|Q6PIC6|AT1A3_MOUSE;sp|Q6PIE5|AT1A2_MOUSE;sp|Q9WV27|AT1A4_MOUSE	Sodium/potassium-transporting ATPase subunit alpha-1 OS=Mus musculus GN=Atp1a1 PE=1 SV=1； Sodium/potassium-transporting ATPase subunit alpha-3 OS=Mus musculus GN=Atp1a3 PE=1 SV=1；Sodium/potassium-transporting ATPase subunit alpha-2 OS=Mus musculus GN=Atp1a2 PE=1 SV=1	3	6	2467	13301	5.39157
	sp|Q9CQX2|CYB5B_MOUSE	Cytochrome b5 type B OS=Mus musculus GN=Cyb5b PE=1 SV=1	2	2	1457.2	7789.6	5.34559
	sp|P51658|DHB2_MOUSE	Estradiol 17-beta-dehydrogenase 2 OS=Mus musculus GN=Hsd17b2 PE=1 SV=2	3	4	1797.6	9512.2	5.29161
	sp|Q60931|VDAC3_MOUSE	Voltage-dependent anion-selective channel protein 3 OS=Mus musculus GN=Vdac3 PE=1 SV=1	2	2	687.04	3569.5	5.19548
	sp|Q9D880|TIM50_MOUSE	Mitochondrial import inner membrane translocase subunit TIM50 OS=Mus musculus GN=Timm50 PE=1 SV=1	2	2	639.58	3281.6	5.13087
	sp|P84091|AP2M1_MOUSE	AP-2 complex subunit mu OS=Mus musculus GN=Ap2m1 PE=1 SV=1	1	2	314.83	1559.9	4.95474
	sp|P52840|ST1A1_MOUSE	Sulfotransferase 1A1 OS=Mus musculus GN=Sult1a1 PE=1 SV=1	2	3	515.11	2546.2	4.94302
	sp|Q8K310|MATR3_MOUSE	Matrin-3 OS=Mus musculus GN=Matr3 PE=1 SV=1	1	2	279.98	1312.8	4.68891
	sp|Q8BGH2|SAM50_MOUSE	Sorting and assembly machinery component 50 homolog OS=Mus musculus GN=Samm50 PE=1 SV=1	2	2	487.85	2285.1	4.68402
	sp|Q8VDM4|PSMD2_MOUSE	26S proteasome non-ATPase regulatory subunit 2 OS=Mus musculus GN=Psmd2 PE=1 SV=1	1	4	789.09	3682.8	4.66715
	sp|Q8VEM8|MPCP_MOUSE	Phosphate carrier protein, mitochondrial OS=Mus musculus GN=Slc25a3 PE=1 SV=1	6	4	1751.8	8152.6	4.65384
	sp|Q8VCH8|UBXN4_MOUSE	UBX domain-containing protein 4 OS=Mus musculus GN=Ubxn4 PE=1 SV=1	1	2	827.18	3812.8	4.6094
	sp|Q06185|ATP5I_MOUSE	ATP synthase subunit e, mitochondrial OS=Mus musculus GN=Atp5i PE=1 SV=2	3	2	3806	17473	4.59091
	sp|Q9EQ06|DHB11_MOUSE	Estradiol 17-beta-dehydrogenase 11 OS=Mus musculus GN=Hsd17b11 PE=1 SV=1	2	3	1623.4	7339.9	4.52131
	sp|Q9DBT9|M2GD_MOUSE	Dimethylglycine dehydrogenase, mitochondrial OS=Mus musculus GN=Dmgdh PE=1 SV=1	1	3	359.26	1614.6	4.49424
	sp|Q9Z2V5|HDAC6_MOUSE	Histone deacetylase 6 OS=Mus musculus GN=Hdac6 PE=1 SV=3	1	4	942.35	4205.1	4.46235
	sp|P10126|EF1A1_MOUSE;sp|P62631|EF1A2_MOUSE	Elongation factor 1-alpha 1 OS=Mus musculus GN=Eef1a1 PE=1 SV=3;Elongation factor 1-alpha 2 OS=Mus musculus GN=Eef1a2 PE=1 SV=1	2	5	41445	184630	4.45482
	sp|P60335|PCBP1_MOUSE	Poly(rC)-binding protein 1 OS=Mus musculus GN=Pcbp1 PE=1 SV=1	1	1	862.06	3762.7	4.36478
	sp|O88569|ROA2_MOUSE	Heterogeneous nuclear ribonucleoproteins A2/B1 OS=Mus musculus GN=Hnrnpa2b1 PE=1 SV=2	2	2	42435	179940	4.24037
	sp|P62204|CALM_MOUSE;sp|Q9D6P8|CALL3_MOUSE	Calmodulin OS=Mus musculus GN=Calm1 PE=1 SV=2;Calmodulin-like protein 3 OS=Mus musculus GN=Calml3 PE=2 SV=1	4	5	13274	56180	4.23233
	sp|P55096|ABCD3_MOUSE	ATP-binding cassette sub-family D member 3 OS=Mus musculus GN=Abcd3 PE=1 SV=2	6	10	8357.5	34473	4.1248
	sp|Q99LB7|SARDH_MOUSE	Sarcosine dehydrogenase, mitochondrial OS=Mus musculus GN=Sardh PE=1 SV=1	4	3	600.54	2442.3	4.06684
	sp|A3KGS3|RGPA2_MOUSE	Ral GTPase-activating protein subunit alpha-2 OS=Mus musculus GN=Ralgapa2 PE=1 SV=2	7	12	3019.7	12081	4.00073
	sp|Q9CR62|M2OM_MOUSE	Mitochondrial 2-oxoglutarate/malate carrier protein OS=Mus musculus GN=Slc25a11 PE=1 SV=3	4	3	426.21	1693.8	3.9741
	sp|P00405|COX2_MOUSE	Cytochrome c oxidase subunit 2 OS=Mus musculus GN=Mtco2 PE=1 SV=1	3	3	24137	95062	3.93843
	sp|Q9R049|AMFR_MOUSE	E3 ubiquitin-protein ligase AMFR OS=Mus musculus GN=Amfr PE=1 SV=2	1	1	662.93	2596	3.91595
	sp|Q3UQ44|IQGA2_MOUSE	Ras GTPase-activating-like protein IQGAP2 OS=Mus musculus GN=Iqgap2 PE=1 SV=2	15	13	8960	34968	3.90268
	sp|Q62433|NDRG1_MOUSE	Protein NDRG1 OS=Mus musculus GN=Ndrg1 PE=1 SV=1	5	5	21080	82202	3.89953
	sp|Q8BW75|AOFB_MOUSE	Amine oxidase [flavin-containing] B OS=Mus musculus GN=Maob PE=1 SV=4	3	5	2949.3	11436	3.87753
	sp|Q6ZWY3|RS27L_MOUSE;sp|Q6ZWU9|RS27_MOUSE	40S ribosomal protein S27-like OS=Mus musculus GN=Rps27l PE=1 SV=3;40S ribosomal protein S27 OS=Mus musculus GN=Rps27 PE=1 SV=3	1	1	541.39	2041	3.76993
	sp|Q8BGX0|TRI23_MOUSE	E3 ubiquitin-protein ligase TRIM23 OS=Mus musculus GN=Trim23 PE=2 SV=1	1	1	626.45	2351.8	3.75417
	sp|Q9JJW0|PXMP4_MOUSE	Peroxisomal membrane protein 4 OS=Mus musculus GN=Pxmp4 PE=1 SV=3	1	1	316.94	1178.3	3.71774
	sp|Q8VCM7|FIBG_MOUSE	Fibrinogen gamma chain OS=Mus musculus GN=Fgg PE=1 SV=1	3	4	3028.1	11130	3.67557
	sp|P19157|GSTP1_MOUSE;sp|P46425|GSTP2_MOUSE	Glutathione S-transferase P 1 OS=Mus musculus GN=Gstp1 PE=1 SV=2;Glutathione S-transferase P 2 OS=Mus musculus GN=Gstp2 PE=1 SV=2;	8	6	18053	66347	3.67512
	sp|Q8BWQ1|UD2A3_MOUSE	UDP-glucuronosyltransferase 2A3 OS=Mus musculus GN=Ugt2a3 PE=1 SV=1	1	3	1848.9	6665.9	3.60533
	sp|Q8JZR0|ACSL5_MOUSE	Long-chain-fatty-acid--CoA ligase 5 OS=Mus musculus GN=Acsl5 PE=1 SV=1	4	6	5546.9	19876	3.58326
	sp|Q00623|APOA1_MOUSE	Apolipoprotein A-I OS=Mus musculus GN=Apoa1 PE=1 SV=2	3	3	950.67	3401.9	3.57842
	sp|P24456|CP2DA_MOUSE	Cytochrome P450 2D10 OS=Mus musculus GN=Cyp2d10 PE=1 SV=2	3	3	8969.6	31748	3.53951
	sp|P07724|ALBU_MOUSE	Serum albumin OS=Mus musculus GN=Alb PE=1 SV=3	2	2	488.09	1709.7	3.50284
	sp|Q9WV68|DECR2_MOUSE	Peroxisomal 2,4-dienoyl-CoA reductase OS=Mus musculus GN=Decr2 PE=1 SV=1	3	5	3818.8	13334	3.49167
	sp|Q60597|ODO1_MOUSE	2-oxoglutarate dehydrogenase, mitochondrial OS=Mus musculus GN=Ogdh PE=1 SV=3	1	3	663.06	2278.8	3.43679
	sp|Q9CQZ1|HSBP1_MOUSE	Heat shock factor-binding protein 1 OS=Mus musculus GN=Hsbp1 PE=1 SV=1	1	1	278.13	949.77	3.41484
	sp|B7ZMP1|XPP3_MOUSE	Probable Xaa-Pro aminopeptidase 3 OS=Mus musculus GN=Xpnpep3 PE=1 SV=1	3	3	2302.6	7717.9	3.35182
	sp|Q8BHN3|GANAB_MOUSE	Neutral alpha-glucosidase AB OS=Mus musculus GN=Ganab PE=1 SV=1	1	3	931.38	3086.3	3.31369
	sp|Q8BH00|AL8A1_MOUSE	Aldehyde dehydrogenase family 8 member A1 OS=Mus musculus GN=Aldh8a1 PE=1 SV=1	3	4	862.13	2847.6	3.30298
	sp|P16858|G3P_MOUSE	Glyceraldehyde-3-phosphate dehydrogenase OS=Mus musculus GN=Gapdh PE=1 SV=2	8	9	95216	313140	3.28873
	sp|Q05421|CP2E1_MOUSE	Cytochrome P450 2E1 OS=Mus musculus GN=Cyp2e1 PE=1 SV=1	6	6	10210	33472	3.27835
	sp|Q60936|ADCK3_MOUSE	Atypical kinase ADCK3, mitochondrial OS=Mus musculus GN=Adck3 PE=1 SV=2	1	2	1024.4	3353.5	3.27362
	sp|P09055|ITB1_MOUSE	Integrin beta-1 OS=Mus musculus GN=Itgb1 PE=1 SV=1	2	4	1687	5489.7	3.25412
	sp|Q9D379|HYEP_MOUSE	Epoxide hydrolase 1 OS=Mus musculus GN=Ephx1 PE=1 SV=2	4	6	2109.8	6854.4	3.24884
	sp|Q9R0H0|ACOX1_MOUSE	Peroxisomal acyl-coenzyme A oxidase 1 OS=Mus musculus GN=Acox1 PE=1 SV=5	1	4	845.36	2730	3.22939
	sp|Q8VCR2|DHB13_MOUSE	17-beta-hydroxysteroid dehydrogenase 13 OS=Mus musculus GN=Hsd17b13 PE=1 SV=2	2	3	1548.6	4981.1	3.21652
	sp|Q9JII5|DAZP1_MOUSE	DAZ-associated protein 1 OS=Mus musculus GN=Dazap1 PE=1 SV=2	1	1	2216.1	7077.7	3.19376
	sp|P11276|FINC_MOUSE	Fibronectin OS=Mus musculus GN=Fn1 PE=1 SV=4	1	3	1009.6	3200.8	3.17036
	sp|Q9D051|ODPB_MOUSE	Pyruvate dehydrogenase E1 component subunit beta, mitochondrial OS=Mus musculus GN=Pdhb PE=1 SV=1	1	2	377.49	1195.6	3.16724
	sp|Q9D6M3|GHC1_MOUSE;sp|Q9DB41|GHC2_MOUSE	Mitochondrial glutamate carrier 1 OS=Mus musculus GN=Slc25a22 PE=1 SV=1;Mitochondrial glutamate carrier 2 OS=Mus musculus GN=Slc25a18 PE=1 SV=4	1	3	868.48	2732.9	3.14676
	sp|Q60932|VDAC1_MOUSE	Voltage-dependent anion-selective channel protein 1 OS=Mus musculus GN=Vdac1 PE=1 SV=3	3	4	4368.2	13653	3.12554
	sp|Q7TMK9|HNRPQ_MOUSE	Heterogeneous nuclear ribonucleoprotein Q OS=Mus musculus GN=Syncrip PE=1 SV=2	2	3	443.94	1385.9	3.12182
	sp|P43024|CX6A1_MOUSE	Cytochrome c oxidase subunit 6A1, mitochondrial OS=Mus musculus GN=Cox6a1 PE=1 SV=2	1	1	1023.2	3190.8	3.11845
	sp|P62858|RS28_MOUSE	40S ribosomal protein S28 OS=Mus musculus GN=Rps28 PE=1 SV=1	1	1	1921.1	5947.4	3.09583
	sp|Q8K0E8|FIBB_MOUSE	Fibrinogen beta chain OS=Mus musculus GN=Fgb PE=1 SV=1	2	2	2335.9	7209.9	3.08656
	sp|Q9CQ89|CUTA_MOUSE	Protein CutA OS=Mus musculus GN=Cuta PE=1 SV=3	1	2	1250.2	3835.4	3.06783
	sp|P61804|DAD1_MOUSE	Dolichyl-diphosphooligosaccharide--protein glycosyltransferase subunit DAD1 OS=Mus musculus GN=Dad1 PE=1 SV=3	1	2	360.63	1088.5	3.01833
	sp|E9PV24|FIBA_MOUSE	Fibrinogen alpha chain OS=Mus musculus GN=Fga PE=1 SV=1	1	5	1176.2	3536.8	3.00697
	sp|P14131|RS16_MOUSE	40S ribosomal protein S16 OS=Mus musculus GN=Rps16 PE=1 SV=4	4	4	14726	44035	2.99029
	sp|Q8C7X2|EMC1_MOUSE	ER membrane protein complex subunit 1 OS=Mus musculus GN=Emc1 PE=1 SV=1	2	4	1138.3	3395.3	2.98278
	sp|Q99PL5|RRBP1_MOUSE	Ribosome-binding protein 1 OS=Mus musculus GN=Rrbp1 PE=1 SV=2	5	6	2508.5	7424.2	2.95962
	sp|P49945|FRIL2_MOUSE;sp|P29391|FRIL1_MOUSE	Ferritin light chain 2 OS=Mus musculus GN=Ftl2 PE=3 SV=2;Ferritin light chain 1 OS=Mus musculus GN=Ftl1 PE=1 SV=2	1	1	1573.6	4638.9	2.94795
	sp|P28843|DPP4_MOUSE	Dipeptidyl peptidase 4 OS=Mus musculus GN=Dpp4 PE=1 SV=3	5	8	5647.2	16532	2.92747
	sp|P17225|PTBP1_MOUSE;sp|Q8BHD7|PTBP3_MOUSE	Polypyrimidine tract-binding protein 1 OS=Mus musculus GN=Ptbp1 PE=1 SV=2;Polypyrimidine tract-binding protein 3 OS=Mus musculus GN=Ptbp3 PE=1 SV=1	6	8	7386.2	21452	2.90434
	sp|Q9CPR4|RL17_MOUSE	60S ribosomal protein L17 OS=Mus musculus GN=Rpl17 PE=1 SV=3	1	1	1045.6	3024.5	2.8926
	sp|Q8R429|AT2A1_MOUSE	Sarcoplasmic/endoplasmic reticulum calcium ATPase 1 OS=Mus musculus GN=Atp2a1 PE=1 SV=1	1	1	211.9	604.5	2.85276
	sp|P45952|ACADM_MOUSE	Medium-chain specific acyl-CoA dehydrogenase, mitochondrial OS=Mus musculus GN=Acadm PE=1 SV=1	3	3	1309.1	3706.6	2.83141
	sp|Q9DBG1|CP27A_MOUSE	Sterol 26-hydroxylase, mitochondrial OS=Mus musculus GN=Cyp27a1 PE=1 SV=1	2	3	853.9	2400.8	2.81157
	sp|O70503|DHB12_MOUSE	Very-long-chain 3-oxoacyl-CoA reductase OS=Mus musculus GN=Hsd17b12 PE=1 SV=1	4	3	1797.1	5043.5	2.80647
	sp|P28653|PGS1_MOUSE	Biglycan OS=Mus musculus GN=Bgn PE=1 SV=1	3	6	3516	9803.8	2.78834
	sp|O08585|CLCA_MOUSE	Clathrin light chain A OS=Mus musculus GN=Clta PE=1 SV=2	1	2	2270.4	6290.7	2.77075
	sp|Q91WT8|RBM47_MOUSE	RNA-binding protein 47 OS=Mus musculus GN=Rbm47 PE=1 SV=1	1	1	1042	2874.6	2.75873
	sp|Q6P5E4|UGGG1_MOUSE	UDP-glucose:glycoprotein glucosyltransferase 1 OS=Mus musculus GN=Uggt1 PE=1 SV=4	6	8	3812.8	10480	2.74864
	sp|Q9ERK4|XPO2_MOUSE	Exportin-2 OS=Mus musculus GN=Cse1l PE=1 SV=1	1	2	448.76	1208.6	2.6932
	sp|Q9CW42|MARC1_MOUSE	Mitochondrial amidoxime-reducing component 1 OS=Mus musculus GN=Marc1 PE=1 SV=2	3	6	17141	45768	2.67009
	sp|O89079|COPE_MOUSE	Coatomer subunit epsilon OS=Mus musculus GN=Cope PE=1 SV=3	1	3	288.27	754.36	2.61685
	sp|Q8CGP6|H2A1H_MOUSE;sp|Q8R1M2|H2AJ_MOUSE;sp|Q64523|H2A2C_MOUSE;sp|Q8CGP7|H2A1K_MOUSE;sp|Q8CGP5|H2A1F_MOUSE;sp|Q8BFU2|H2A3_MOUSE;sp|Q6GSS7|H2A2A_MOUSE;sp|P22752|H2A1_MOUSE;sp|Q3THW5|H2AV_MOUSE;sp|P0C0S6|H2AZ_MOUSE;sp|Q64522|H2A2B_MOUSE;sp|P27661|H2AX_MOUSE	Histone H2A type 1-H OS=Mus musculus GN=Hist1h2ah PE=1 SV=3；Histone H2A.J OS=Mus musculus GN=H2afj PE=1 SV=1；Histone H2A type 2-C OS=Mus musculus GN=Hist2h2ac PE=1 SV=3	2	1	4386.3	11475	2.6161
	sp|P16015|CAH3_MOUSE	Carbonic anhydrase 3 OS=Mus musculus GN=Ca3 PE=1 SV=3	1	1	905.74	2361.5	2.60726
	sp|O08807|PRDX4_MOUSE	Peroxiredoxin-4 OS=Mus musculus GN=Prdx4 PE=1 SV=1	2	3	7068.8	18129	2.56465
	sp|P49429|HPPD_MOUSE	4-hydroxyphenylpyruvate dioxygenase OS=Mus musculus GN=Hpd PE=1 SV=3	3	2	816.19	2071.7	2.53826
	sp|P00329|ADH1_MOUSE	Alcohol dehydrogenase 1 OS=Mus musculus GN=Adh1 PE=1 SV=2	2	2	3639.5	9232.2	2.53667
	sp|Q91VR2|ATPG_MOUSE	ATP synthase subunit gamma, mitochondrial OS=Mus musculus GN=Atp5c1 PE=1 SV=1	5	4	16828	42645	2.53417
	sp|P70318|TIAR_MOUSE	Nucleolysin TIAR OS=Mus musculus GN=Tial1 PE=1 SV=1	3	5	9464.7	23861	2.52105
	sp|Q9EQH2|ERAP1_MOUSE	Endoplasmic reticulum aminopeptidase 1 OS=Mus musculus GN=Erap1 PE=1 SV=2	1	3	1570.7	3940.8	2.50895
	sp|Q9CPQ1|COX6C_MOUSE	Cytochrome c oxidase subunit 6C OS=Mus musculus GN=Cox6c PE=1 SV=3	2	2	2654.4	6652.5	2.50622
	sp|Q9D0I9|SYRC_MOUSE	Arginine--tRNA ligase, cytoplasmic OS=Mus musculus GN=Rars PE=1 SV=2	1	3	675.06	1687.1	2.49919
	sp|P19536|COX5B_MOUSE	Cytochrome c oxidase subunit 5B, mitochondrial OS=Mus musculus GN=Cox5b PE=1 SV=1	1	1	1474.5	3671.1	2.48973
	sp|P52430|PON1_MOUSE	Serum paraoxonase/arylesterase 1 OS=Mus musculus GN=Pon1 PE=1 SV=2	2	3	1211.6	2993.9	2.47103
	sp|Q9EQK5|MVP_MOUSE	Major vault protein OS=Mus musculus GN=Mvp PE=1 SV=4	5	8	5018	12390	2.46911
	sp|Q05920|PYC_MOUSE	Pyruvate carboxylase, mitochondrial OS=Mus musculus GN=Pc PE=1 SV=1	13	21	21410	52753	2.46394
	sp|Q9CZS1|AL1B1_MOUSE	Aldehyde dehydrogenase X, mitochondrial OS=Mus musculus GN=Aldh1b1 PE=1 SV=1	2	3	1177	2886.1	2.45208
	sp|P62852|RS25_MOUSE	40S ribosomal protein S25 OS=Mus musculus GN=Rps25 PE=1 SV=1	2	2	9966.2	24429	2.45119
	sp|P63325|RS10_MOUSE	40S ribosomal protein S10 OS=Mus musculus GN=Rps10 PE=1 SV=1	2	2	5252	12764	2.43031
	sp|Q91X77|CY250_MOUSE	Cytochrome P450 2C50 OS=Mus musculus GN=Cyp2c50 PE=1 SV=2	2	2	4301.3	10363	2.40927
	sp|P62908|RS3_MOUSE	40S ribosomal protein S3 OS=Mus musculus GN=Rps3 PE=1 SV=1	7	5	24682	58920	2.38716
	sp|Q8CFH6|SIK2_MOUSE	Serine/threonine-protein kinase SIK2 OS=Mus musculus GN=Sik2 PE=1 SV=1	2	4	3015.1	7182.5	2.38218
	sp|P14152|MDHC_MOUSE	Malate dehydrogenase, cytoplasmic OS=Mus musculus GN=Mdh1 PE=1 SV=3	1	1	391.91	932.73	2.37996
	sp|P97450|ATP5J_MOUSE	ATP synthase-coupling factor 6, mitochondrial OS=Mus musculus GN=Atp5j PE=1 SV=1	3	3	3509.2	8283	2.36037
	sp|Q9D173|TOM7_MOUSE	Mitochondrial import receptor subunit TOM7 homolog OS=Mus musculus GN=Tomm7 PE=3 SV=1	1	1	1301.3	3071.3	2.36018
	sp|P56135|ATPK_MOUSE	ATP synthase subunit f, mitochondrial OS=Mus musculus GN=Atp5j2 PE=1 SV=3	3	3	8908	20811	2.33621
	sp|Q5XJY5|COPD_MOUSE	Coatomer subunit delta OS=Mus musculus GN=Arcn1 PE=1 SV=2	1	1	454.64	1052.1	2.31414
	sp|P62267|RS23_MOUSE	40S ribosomal protein S23 OS=Mus musculus GN=Rps23 PE=1 SV=3	1	1	936.69	2150.2	2.29553
	sp|Q6GQT9|NOMO1_MOUSE	Nodal modulator 1 OS=Mus musculus GN=Nomo1 PE=1 SV=1	3	3	1002	2273.7	2.26916
	sp|Q62179|SEM4B_MOUSE	Semaphorin-4B OS=Mus musculus GN=Sema4b PE=1 SV=2	2	3	1857.9	4198.6	2.25986
	sp|Q9Z204|HNRPC_MOUSE	Heterogeneous nuclear ribonucleoproteins C1/C2 OS=Mus musculus GN=Hnrnpc PE=1 SV=1	3	2	2950	6657.3	2.25671
	sp|Q64435|UD16_MOUSE	UDP-glucuronosyltransferase 1-6 OS=Mus musculus GN=Ugt1a6 PE=1 SV=1	3	3	8357.1	18829	2.25305
	sp|P20108|PRDX3_MOUSE	Thioredoxin-dependent peroxide reductase, mitochondrial OS=Mus musculus GN=Prdx3 PE=1 SV=1	2	3	3870.2	8697.2	2.24722
	sp|Q9Z2I8|SUCB2_MOUSE	Succinyl-CoA ligase [GDP-forming] subunit beta, mitochondrial OS=Mus musculus GN=Suclg2 PE=1 SV=3	10	9	13954	31344	2.24624
	sp|Q91W89|MA2C1_MOUSE	Alpha-mannosidase 2C1 OS=Mus musculus GN=Man2c1 PE=1 SV=1	3	4	2237.4	5023.8	2.24537
	sp|Q3UPL0|SC31A_MOUSE	Protein transport protein Sec31A OS=Mus musculus GN=Sec31a PE=1 SV=2	4	7	3621.5	8025.5	2.21607
	sp|Q9D1M0|SEC13_MOUSE	Protein SEC13 homolog OS=Mus musculus GN=Sec13 PE=1 SV=3	1	1	4765.2	10537	2.21124
	sp|Q9DCN2|NB5R3_MOUSE	NADH-cytochrome b5 reductase 3 OS=Mus musculus GN=Cyb5r3 PE=1 SV=3	6	6	23851	52719	2.21035
	sp|Q99JY0|ECHB_MOUSE	Trifunctional enzyme subunit beta, mitochondrial OS=Mus musculus GN=Hadhb PE=1 SV=1	8	7	14564	31756	2.18044
	sp|P06151|LDHA_MOUSE	L-lactate dehydrogenase A chain OS=Mus musculus GN=Ldha PE=1 SV=3	1	2	1010.3	2193.2	2.17084
	sp|P56480|ATPB_MOUSE	ATP synthase subunit beta, mitochondrial OS=Mus musculus GN=Atp5b PE=1 SV=2	22	21	257710	558610	2.16759
	sp|P10605|CATB_MOUSE	Cathepsin B OS=Mus musculus GN=Ctsb PE=1 SV=2	1	1	2156.8	4664.6	2.16274
	sp|P05202|AATM_MOUSE	Aspartate aminotransferase, mitochondrial OS=Mus musculus GN=Got2 PE=1 SV=1	2	3	625.1	1349.6	2.15901
	sp|Q9D0F3|LMAN1_MOUSE	Protein ERGIC-53 OS=Mus musculus GN=Lman1 PE=1 SV=1	3	3	2541.8	5444.8	2.1421
	sp|O88343|S4A4_MOUSE;sp|Q8JZR6|S4A8_MOUSE;sp|Q5DTL9|S4A10_MOUSE	Electrogenic sodium bicarbonate cotransporter 1 OS=Mus musculus GN=Slc4a4 PE=1 SV=2;Electroneutral sodium bicarbonate exchanger 1 OS=Mus musculus GN=Slc4a8 PE=2 SV=1;Sodium-driven chloride bicarbonate exchanger OS=Mus musculus GN=Slc4a10 PE=1 SV=2	10	10	40822	87199	2.13608
	sp|P26150|3BHS3_MOUSE;sp|P26149|3BHS2_MOUSE;sp|O35469|3BHS6_MOUSE	3 beta-hydroxysteroid dehydrogenase/Delta 5-4-isomerase type 3 OS=Mus musculus GN=Hsd3b3 PE=1 SV=3;Polypyrimidine tract-binding protein 3 OS=Mus musculus GN=Ptbp3 PE=1 SV=1;3 beta-hydroxysteroid dehydrogenase/Delta 5-->4-isomerase type 6 OS=Mus musculus GN=Hsd3b6 PE=1 SV=4	1	1	649.19	1384.6	2.13281
	sp|Q6ZQ38|CAND1_MOUSE	Cullin-associated NEDD8-dissociated protein 1 OS=Mus musculus GN=Cand1 PE=1 SV=2	3	4	2299.2	4856.3	2.11217
	sp|Q8BH95|ECHM_MOUSE	Enoyl-CoA hydratase, mitochondrial OS=Mus musculus GN=Echs1 PE=1 SV=1	1	1	633.14	1332.3	2.10427
	sp|P12710|FABPL_MOUSE	Fatty acid-binding protein, liver OS=Mus musculus GN=Fabp1 PE=1 SV=2	3	4	9270.5	19293	2.08112
	sp|Q9CXW4|RL11_MOUSE	60S ribosomal protein L11 OS=Mus musculus GN=Rpl11 PE=1 SV=4	3	3	7279	15030	2.06484
	sp|P53395|ODB2_MOUSE	Lipoamide acyltransferase component of branched-chain alpha-keto acid dehydrogenase complex, mitochondrial OS=Mus musculus GN=Dbt PE=1 SV=2	1	1	623.82	1281.7	2.0546
	sp|P17717|UDB17_MOUSE	UDP-glucuronosyltransferase 2B17 OS=Mus musculus GN=Ugt2b17 PE=1 SV=1	1	1	11613	23805	2.04986
	sp|Q3UJU9|RMD3_MOUSE	Regulator of microtubule dynamics protein 3 OS=Mus musculus GN=Rmdn3 PE=1 SV=2	3	3	3791.2	7749.2	2.044
	sp|P35979|RL12_MOUSE	60S ribosomal protein L12 OS=Mus musculus GN=Rpl12 PE=1 SV=2	2	3	4339.6	8637	1.99028
	sp|Q9D855|QCR7_MOUSE	Cytochrome b-c1 complex subunit 7 OS=Mus musculus GN=Uqcrb PE=1 SV=3	1	1	4971.3	9829.9	1.97733
	sp|P84078|ARF1_MOUSE;sp|P61205|ARF3_MOUSE;sp|P84084|ARF5_MOUSE;sp|Q8BSL7|ARF2_MOUSE	ADP-ribosylation factor 1 OS=Mus musculus GN=Arf1 PE=1 SV=2；ADP-ribosylation factor 3 OS=Mus musculus GN=Arf3 PE=2 SV=2；ADP-ribosylation factor 5 OS=Mus musculus GN=Arf5 PE=1 SV=2	3	3	14471	28478	1.96794
	sp|P47740|AL3A2_MOUSE;sp|P47739|AL3A1_MOUSE	Fatty aldehyde dehydrogenase OS=Mus musculus GN=Aldh3a2 PE=1 SV=2;Aldehyde dehydrogenase, dimeric NADP-preferring OS=Mus musculus GN=Aldh3a1 PE=1 SV=2	6	6	5058.3	9905.7	1.95831
	sp|P61979|HNRPK_MOUSE	Heterogeneous nuclear ribonucleoprotein K OS=Mus musculus GN=Hnrnpk PE=1 SV=1	4	6	14171	27287	1.92555
	sp|P16331|PH4H_MOUSE	Phenylalanine-4-hydroxylase OS=Mus musculus GN=Pah PE=1 SV=4	5	4	6835.1	13151	1.92404
	sp|O54916|REPS1_MOUSE	RalBP1-associated Eps domain-containing protein 1 OS=Mus musculus GN=Reps1 PE=1 SV=2	3	6	6832.3	13080	1.91444
	sp|Q91V92|ACLY_MOUSE	ATP-citrate synthase OS=Mus musculus GN=Acly PE=1 SV=1	1	2	485.27	919.9	1.89565
	sp|P70333|HNRH2_MOUSE	Heterogeneous nuclear ribonucleoprotein H2 OS=Mus musculus GN=Hnrnph2 PE=1 SV=1	4	4	18392	34768	1.89039
	sp|Q8VCB3|GYS2_MOUSE	Glycogen [starch] synthase, liver OS=Mus musculus GN=Gys2 PE=1 SV=2	3	8	5808.1	10966	1.88805
	sp|Q9D0M3|CY1_MOUSE	Cytochrome c1, heme protein, mitochondrial OS=Mus musculus GN=Cyc1 PE=1 SV=1	4	5	3988.9	7466.5	1.87182
	sp|Q9CQ54|NDUC2_MOUSE	NADH dehydrogenase [ubiquinone] 1 subunit C2 OS=Mus musculus GN=Ndufc2 PE=1 SV=1	1	1	994.26	1855.7	1.86641
	sp|Q61696|HS71A_MOUSE;sp|P17879|HS71B_MOUSE	Heat shock 70 kDa protein 1A OS=Mus musculus GN=Hspa1a PE=1 SV=2;Heat shock 70 kDa protein 1B OS=Mus musculus GN=Hspa1b PE=1 SV=3	4	4	12471	23153	1.85655
	sp|P35700|PRDX1_MOUSE	Peroxiredoxin-1 OS=Mus musculus GN=Prdx1 PE=1 SV=1	6	4	49124	91046	1.85339
	sp|P06909|CFAH_MOUSE	Complement factor H OS=Mus musculus GN=Cfh PE=1 SV=2	1	2	3548.2	6520.4	1.83766
	sp|Q06138|CAB39_MOUSE	Calcium-binding protein 39 OS=Mus musculus GN=Cab39 PE=1 SV=2	2	3	961.73	1762.7	1.83284
	sp|P38060|HMGCL_MOUSE	Hydroxymethylglutaryl-CoA lyase, mitochondrial OS=Mus musculus GN=Hmgcl PE=1 SV=2	2	2	3255.2	5935.2	1.8233
	sp|P33622|APOC3_MOUSE	Apolipoprotein C-III OS=Mus musculus GN=Apoc3 PE=1 SV=2	1	1	852.76	1539.1	1.80485
	sp|Q9JHU4|DYHC1_MOUSE	Cytoplasmic dynein 1 heavy chain 1 OS=Mus musculus GN=Dync1h1 PE=1 SV=2	3	4	1174.1	2112.5	1.79925
	sp|Q9CQC9|SAR1B_MOUSE	GTP-binding protein SAR1b OS=Mus musculus GN=Sar1b PE=1 SV=1	0	1	1906.7	3420.3	1.79383
	sp|Q78IK4|MIC27_MOUSE	MICOS complex subunit Mic27 OS=Mus musculus GN=Apool PE=1 SV=1	1	1	804.36	1441.4	1.79198
	sp|Q9QXX4|CMC2_MOUSE	Calcium-binding mitochondrial carrier protein Aralar2 OS=Mus musculus GN=Slc25a13 PE=1 SV=1	13	13	41624	74311	1.78529
	sp|Q69ZK0|PREX1_MOUSE	Phosphatidylinositol 3,4,5-trisphosphate-dependent Rac exchanger 1 protein OS=Mus musculus GN=Prex1 PE=1 SV=2	1	1	2271	4052.3	1.78437
	sp|O35129|PHB2_MOUSE	Prohibitin-2 OS=Mus musculus GN=Phb2 PE=1 SV=1	6	6	31636	56335	1.78072
	sp|P11725|OTC_MOUSE	Ornithine carbamoyltransferase, mitochondrial OS=Mus musculus GN=Otc PE=1 SV=1	4	3	1552.2	2756.8	1.77606
	sp|Q91YQ5|RPN1_MOUSE	Dolichyl-diphosphooligosaccharide--protein glycosyltransferase subunit 1 OS=Mus musculus GN=Rpn1 PE=1 SV=1	7	10	17116	30272	1.76864
	sp|P17047|LAMP2_MOUSE	Lysosome-associated membrane glycoprotein 2 OS=Mus musculus GN=Lamp2 PE=1 SV=2	1	2	3249.3	5726.9	1.7625
	sp|Q9CXZ1|NDUS4_MOUSE	NADH dehydrogenase [ubiquinone] iron-sulfur protein 4, mitochondrial OS=Mus musculus GN=Ndufs4 PE=1 SV=3	2	2	2389.3	4201.8	1.75859
	sp|Q8BMS1|ECHA_MOUSE	Trifunctional enzyme subunit alpha, mitochondrial OS=Mus musculus GN=Hadha PE=1 SV=1	14	14	103540	180350	1.74184
	sp|P11589|MUP2_MOUSE	Major urinary protein 2 OS=Mus musculus GN=Mup2 PE=1 SV=1	1	1	3249.5	5658.4	1.74131
	sp|O08810|U5S1_MOUSE	116 kDa U5 small nuclear ribonucleoprotein component OS=Mus musculus GN=Eftud2 PE=1 SV=1	1	4	1609.7	2800.6	1.73983
	sp|Q921F2|TADBP_MOUSE	TAR DNA-binding protein 43 OS=Mus musculus GN=Tardbp PE=1 SV=1	2	2	2196.1	3790.8	1.72615
	sp|Q3U1J4|DDB1_MOUSE	DNA damage-binding protein 1 OS=Mus musculus GN=Ddb1 PE=1 SV=2	14	15	27871	47891	1.71831
	sp|Q9DB15|RM12_MOUSE	39S ribosomal protein L12, mitochondrial OS=Mus musculus GN=Mrpl12 PE=1 SV=2	1	1	208.36	357.44	1.71549
	sp|P21981|TGM2_MOUSE	Protein-glutamine gamma-glutamyltransferase 2 OS=Mus musculus GN=Tgm2 PE=1 SV=4	1	3	1269.2	2167.4	1.70769
	sp|P28798|GRN_MOUSE	Granulins OS=Mus musculus GN=Grn PE=1 SV=2	2	1	10048	17080	1.69984
	sp|Q8C196|CPSM_MOUSE	Carbamoyl-phosphate synthase [ammonia], mitochondrial OS=Mus musculus GN=Cps1 PE=1 SV=2	41	42	491650	831720	1.69169
	sp|Q91ZX7|LRP1_MOUSE	Prolow-density lipoprotein receptor-related protein 1 OS=Mus musculus GN=Lrp1 PE=1 SV=1	3	6	1850.5	3078.1	1.66339
	sp|P62082|RS7_MOUSE	40S ribosomal protein S7 OS=Mus musculus GN=Rps7 PE=2 SV=1	5	6	19400	32194	1.65948
	sp|Q6ZWX6|IF2A_MOUSE	Eukaryotic translation initiation factor 2 subunit 1 OS=Mus musculus GN=Eif2s1 PE=1 SV=3	1	2	640.84	1049.1	1.63707
	sp|P67778|PHB_MOUSE	Prohibitin OS=Mus musculus GN=Phb PE=1 SV=1	9	8	53963	88110	1.63279
	sp|Q03265|ATPA_MOUSE	ATP synthase subunit alpha, mitochondrial OS=Mus musculus GN=Atp5a1 PE=1 SV=1	17	17	225740	367370	1.6274
	sp|Q922Q8|LRC59_MOUSE	Leucine-rich repeat-containing protein 59 OS=Mus musculus GN=Lrrc59 PE=1 SV=1	4	5	12956	21060	1.6255
	sp|Q8BFR5|EFTU_MOUSE	Elongation factor Tu, mitochondrial OS=Mus musculus GN=Tufm PE=1 SV=1	6	6	9613.3	15598	1.62254
	sp|P01942|HBA_MOUSE	Hemoglobin subunit alpha OS=Mus musculus GN=Hba PE=1 SV=2	5	5	100660	162790	1.61723
	sp|Q9Z2X1|HNRPF_MOUSE	Heterogeneous nuclear ribonucleoprotein F OS=Mus musculus GN=Hnrnpf PE=1 SV=3	2	2	5297	8562.6	1.6165
	sp|Q8C0C7|SYFA_MOUSE	Phenylalanine--tRNA ligase alpha subunit OS=Mus musculus GN=Farsa PE=1 SV=1	1	1	1670.2	2698.1	1.61544
	sp|Q63886|UD11_MOUSE;sp|Q62452|UD19_MOUSE;sp|Q6ZQM8|UD17C_MOUSE;sp|P70691|UD12_MOUSE	UDP-glucuronosyltransferase 1-1 OS=Mus musculus GN=Ugt1a1 PE=1 SV=2；UDP-glucuronosyltransferase 1-9 OS=Mus musculus GN=Ugt1a9 PE=1 SV=3；UDP-glucuronosyltransferase 1-7C OS=Mus musculus GN=Ugt1a7c PE=1 SV=1	3	4	8574.7	13814	1.61102
	sp|O35737|HNRH1_MOUSE	Heterogeneous nuclear ribonucleoprotein H OS=Mus musculus GN=Hnrnph1 PE=1 SV=3	2	0	7889.9	12610	1.59825
	sp|Q7TMF3|NDUAC_MOUSE	NADH dehydrogenase [ubiquinone] 1 alpha subcomplex subunit 12 OS=Mus musculus GN=Ndufa12 PE=1 SV=2	3	3	5929.5	9399	1.58513
	sp|P24549|AL1A1_MOUSE;sp|O35945|AL1A7_MOUSE	Retinal dehydrogenase 1 OS=Mus musculus GN=Aldh1a1 PE=1 SV=5; Aldehyde dehydrogenase, cytosolic 1 OS=Mus musculus GN=Aldh1a7 PE=1 SV=1	3	3	2026.6	3211.2	1.58453
	sp|Q80XN0|BDH_MOUSE	D-beta-hydroxybutyrate dehydrogenase, mitochondrial OS=Mus musculus GN=Bdh1 PE=1 SV=2	8	8	17845	28144	1.57714
	sp|O35490|BHMT1_MOUSE	Betaine--homocysteine S-methyltransferase 1 OS=Mus musculus GN=Bhmt PE=1 SV=1	5	5	26605	41946	1.57662
	sp|Q9CQ92|FIS1_MOUSE	Mitochondrial fission 1 protein OS=Mus musculus GN=Fis1 PE=1 SV=1	1	1	676.2	1065.2	1.57527
	sp|P61458|PHS_MOUSE	Pterin-4-alpha-carbinolamine dehydratase OS=Mus musculus GN=Pcbd1 PE=1 SV=2	1	1	616.54	968.07	1.57017
	sp|P62869|ELOB_MOUSE	Transcription elongation factor B polypeptide 2 OS=Mus musculus GN=Tceb2 PE=1 SV=1	1	1	962.65	1509.6	1.56817
	sp|Q8BWT1|THIM_MOUSE	3-ketoacyl-CoA thiolase, mitochondrial OS=Mus musculus GN=Acaa2 PE=1 SV=3	8	8	24382	37326	1.53088
	sp|Q8R081|HNRPL_MOUSE	Heterogeneous nuclear ribonucleoprotein L OS=Mus musculus GN=Hnrnpl PE=1 SV=2	1	1	1080	1646.9	1.52491
	sp|P33267|CP2F2_MOUSE	Cytochrome P450 2F2 OS=Mus musculus GN=Cyp2f2 PE=1 SV=1	7	7	12163	18528	1.52331
	sp|O08573|LEG9_MOUSE	Galectin-9 OS=Mus musculus GN=Lgals9 PE=1 SV=1	3	3	13226	20141	1.52283
	sp|P61211|ARL1_MOUSE	ADP-ribosylation factor-like protein 1 OS=Mus musculus GN=Arl1 PE=1 SV=1	3	3	2869.1	4343.9	1.51403
	sp|P62264|RS14_MOUSE	40S ribosomal protein S14 OS=Mus musculus GN=Rps14 PE=1 SV=3	2	2	2428.4	3670.2	1.51137
	sp|P70168|IMB1_MOUSE	Importin subunit beta-1 OS=Mus musculus GN=Kpnb1 PE=1 SV=2	2	2	767.71	1155.6	1.50526
	sp|P62821|RAB1A_MOUSE	Ras-related protein Rab-1A OS=Mus musculus GN=Rab1A PE=1 SV=3	3	3	7357.1	11068	1.5044
	sp|P35564|CALX_MOUSE	Calnexin OS=Mus musculus GN=Canx PE=1 SV=1	3	5	7183.3	10784	1.50126
