# Supplementary material for: TRIM24 is an insulin-responsive regulator of P-bodies
Source: Nat Commun. 2022 Jul 8;13:3972. doi: 10.1038/s41467-022-31735-0 (PMC9270398; doi:10.1038/s41467-022-31735-0)
Supplement: Supplementary file 4 — Supplementary Data 2 [file 41467_2022_31735_MOESM4_ESM.xlsx]

## Sheet: Sheet1
	Supplementary Data 2
	Name	Accession	Peptides(95%)
	EDC4	Q6P2E9	12
	TUT4	Q5TAX3	3
	AGO2	Q9UKV8	14
	AGO3	Q9H9G7	2
	AGO4	Q9HCK5	2
	SMG7	Q92540	5
	IF2B1	Q9NZI8	10
	IF2B3	O00425	3
	4ET	Q9NRA8	4
	STAU1	O95793	3
	TNR6A	Q8NDV7	27
	TNR6B	Q9UPQ9	102
	TNR6C	Q9HCJ0	10
	PUM1	Q14671	20
	PUM2	Q8TB72	4
	ILF3	Q12906	9
	SMG7	Q92540	5
	HNRPQ	O60506	11
	HNRPU	Q00839	34
	DHX9	Q08211	21
	LSM1	O15116	2
	RS27A	P62979	12
	TOP2A	P11388	2
	SPTN1	Q13813	22
	SMC1A	Q14683	24
	ACTBL	Q562R1	20
	SPTB2	Q01082	15
	DHX15	O43143	7
	DDX41	Q9UJV9	2
	IF4A3	P38919	4
	SPB12	Q96P63	2
	U5S1	Q15029	13
	MYH10	P35580	9
	ADT2	P05141	112
	NCBP1	Q09161	3
	YTDC2	Q9H6S0	3
	ADT3	P12236	95
	MCM7	P33993	33
	DHX30	Q7L2E3	6
	MSI1H	O43347	9
	XRCC5	P13010	23
	ZCCHV	Q7Z2W4	7
	DSG1	Q02413	3
	DDX21	Q9NR30	3
	SMC3	Q9UQE7	21
	RS3	P23396	45
	PIP	P12273	2
	RS16	P62249	28
	SF3B1	O75533	8
	HNRPM	P52272	41
	ELAV1	Q15717	5
	F120A	Q9NZB2	2
	HNRPR	O43390	5
	LMNB1	P20700	11
	ILF2	Q12905	10
	H2AY	O75367	12
	MATR3	P43243	10
	XRCC6	P12956	31
	RS4X	P62701	8
	RBMX	P38159	3
	ATD3A	Q9NVI7	14
	HNRPC	P07910	7
	RMXL1	Q96E39	2
	MIC60	Q16891	11
	ALBU	P02768	47
	CNOT1	A5YKK6	25
	CNOT3	O75175	2
	CNOT4	O95628	3
	ANKH1	Q8IWZ3	26
	ANR17	O75179	13
	PERQ2	Q6Y7W6	16
	HELZ	P42694	55
	K0355	O15063	4
	TB182	sp|Q9C0C2	2
