# Supplementary material for: TRIM24 is an insulin-responsive regulator of P-bodies
Source: Nat Commun. 2022 Jul 8;13:3972. doi: 10.1038/s41467-022-31735-0 (PMC9270398; doi:10.1038/s41467-022-31735-0)
Supplement: Supplementary file 5 — Supplementary Data 3 [file 41467_2022_31735_MOESM5_ESM.xlsx]

## Sheet: HFD-liver-RNAseq-WTvsTrim24_KI
	Supplementary Data 3
	GeneID	GeneName	WT_FPKM	Trim24_KI_FPKM	log2(Trim24_KI/WT)	up-or-down	p_value	q_value
	ENSMUSG00000096715	Igkv3-4	1.36705	0	#NAME?	down	0.00045	0.00732883
	ENSMUSG00000018930	Ccl4	0.577859	0	#NAME?	down	5e-05	0.00110223
	ENSMUSG00000076467	Trbv13-1	0.831106	0	#NAME?	down	0.00515	0.0495532
	ENSMUSG00000094198	Ighv1-50	1.72091	0	#NAME?	down	5e-05	0.00110223
	ENSMUSG00000095335	Igkv3-5	1.54082	0	#NAME?	down	0.00015	0.00291614
	ENSMUSG00000099889	Mrgprb11-ps	1.82922	0.147716	-3.63033	down	0.00275	0.0306951
	ENSMUSG00000003555	Cyp17a1	21.3639	2.07893	-3.36126	down	5e-05	0.00110223
	ENSMUSG00000079507	H2-Q1	10.0969	1.10757	-3.18844	down	5e-05	0.00110223
	ENSMUSG00000053461	Hhipl2	1.46169	0.169974	-3.10425	down	5e-05	0.00110223
	ENSMUSG00000027870	Hao2	1.6139	0.19822	-3.02538	down	5e-05	0.00110223
	ENSMUSG00000073460	Pnldc1	2.31121	0.292485	-2.98221	down	5e-05	0.00110223
	ENSMUSG00000042216	Sgsm1	0.896508	0.114682	-2.96668	down	5e-05	0.00110223
	ENSMUSG00000106069	Gm6135	14.0446	1.90508	-2.88209	down	0.00395	0.0408056
	ENSMUSG00000067656	Slc22a27	6.89563	0.948463	-2.86202	down	5e-05	0.00110223
	ENSMUSG00000028655	Mfsd2a	109.391	15.4459	-2.82421	down	5e-05	0.00110223
	ENSMUSG00000021228	Acot3	13.1024	1.87821	-2.8024	down	0.00055	0.00860551
	ENSMUSG00000067768	Xlr4b	0.923991	0.132609	-2.8007	down	0.0045	0.0447283
	ENSMUSG00000074254	Cyp2a4	3.50869	0.513118	-2.77357	down	5e-05	0.00110223
	ENSMUSG00000080717	B230307C23Rik	3.14374	0.46063	-2.7708	down	0.0015	0.0191099
	ENSMUSG00000053303	Slc22a26	1.1056	0.174015	-2.66755	down	0.0004	0.00661044
	ENSMUSG00000049721	Gal3st1	1.15995	0.183539	-2.6599	down	5e-05	0.00110223
	ENSMUSG00000057465	Saa2	75.6698	12.1592	-2.63767	down	5e-05	0.00110223
	ENSMUSG00000032080	Apoa4	756.223	122.311	-2.62825	down	5e-05	0.00110223
	ENSMUSG00000029822	Osbpl3	1.89973	0.317283	-2.58195	down	5e-05	0.00110223
	ENSMUSG00000079560	Hoxa3	0.999631	0.168677	-2.56713	down	0.0006	0.00918983
	ENSMUSG00000030278	Cidec	20.9397	3.63917	-2.52456	down	5e-05	0.00110223
	ENSMUSG00000026358	Rgs1	1.85621	0.33495	-2.47034	down	0.00045	0.00732883
	ENSMUSG00000042041	2010003K11Rik	46.93	8.55449	-2.45576	down	5e-05	0.00110223
	ENSMUSG00000017167	Cntnap1	1.37304	0.253745	-2.43592	down	5e-05	0.00110223
	ENSMUSG00000070576	Mn1	2.20572	0.40795	-2.43479	down	5e-05	0.00110223
	ENSMUSG00000024526	Cidea	2.18571	0.414275	-2.39944	down	5e-05	0.00110223
	ENSMUSG00000021259	Cyp46a1	1.90045	0.375784	-2.33836	down	5e-05	0.00110223
	ENSMUSG00000049892	Rasd1	0.948953	0.188428	-2.33232	down	0.00015	0.00291614
	ENSMUSG00000061780	Cfd	6.80526	1.37345	-2.30884	down	5e-05	0.00110223
	ENSMUSG00000026475	Rgs16	44.6573	9.06036	-2.30126	down	5e-05	0.00110223
	ENSMUSG00000026822	Lcn2	14.287	2.92134	-2.29	down	5e-05	0.00110223
	ENSMUSG00000075044	Slc22a29	4.54595	0.95391	-2.25266	down	5e-05	0.00110223
	ENSMUSG00000037868	Egr2	0.699673	0.147304	-2.24788	down	0.0025	0.028656
	ENSMUSG00000100277	1810053B23Rik	0.991436	0.209031	-2.2458	down	0.00055	0.00860551
	ENSMUSG00000074183	Gsta1	4.38046	0.923736	-2.24553	down	5e-05	0.00110223
	ENSMUSG00000091971	Hspa1a	1.73052	0.369915	-2.22594	down	5e-05	0.00110223
	ENSMUSG00000111013	RP23-337J18.2	5.14395	1.1167	-2.20363	down	0.0027	0.0302189
	ENSMUSG00000049723	Mmp12	1.68154	0.365568	-2.20157	down	0.0002	0.00370721
	ENSMUSG00000042429	Adora1	9.56296	2.12935	-2.16705	down	5e-05	0.00110223
	ENSMUSG00000012187	Mogat1	10.0443	2.23765	-2.16632	down	5e-05	0.00110223
	ENSMUSG00000045775	Slc16a5	16.437	3.71248	-2.1465	down	5e-05	0.00110223
	ENSMUSG00000023087	Noct	8.51816	1.93646	-2.13712	down	5e-05	0.00110223
	ENSMUSG00000111709	Gm3776	3.83258	0.89882	-2.09221	down	5e-05	0.00110223
	ENSMUSG00000069806	Cacng7	0.849449	0.199369	-2.09108	down	0.0047	0.0460488
	ENSMUSG00000031762	Mt2	11.8728	2.80194	-2.08317	down	5e-05	0.00110223
	ENSMUSG00000090877	Hspa1b	16.8627	4.18544	-2.01039	down	5e-05	0.00110223
	ENSMUSG00000028715	Cyp4a14	570.888	144.42	-1.98294	down	5e-05	0.00110223
	ENSMUSG00000061540	Orm2	20.2645	5.15813	-1.97404	down	5e-05	0.00110223
	ENSMUSG00000067219	Nipal1	3.17878	0.831878	-1.93403	down	5e-05	0.00110223
	ENSMUSG00000031765	Mt1	30.0305	7.87879	-1.93038	down	5e-05	0.00110223
	ENSMUSG00000051579	Tceal8	18.7598	4.92193	-1.93035	down	5e-05	0.00110223
	ENSMUSG00000023015	Racgap1	0.829355	0.21965	-1.91678	down	0.00015	0.00291614
	ENSMUSG00000023034	Nr4a1	4.80299	1.27635	-1.91191	down	5e-05	0.00110223
	ENSMUSG00000062545	Tlr12	7.43912	1.97797	-1.91111	down	5e-05	0.00110223
	ENSMUSG00000030302	Atp2b2	1.02664	0.275953	-1.89543	down	5e-05	0.00110223
	ENSMUSG00000098176	Ccdc166	0.962682	0.262342	-1.87561	down	5e-05	0.00110223
	ENSMUSG00000063704	Mapk15	14.0429	3.83898	-1.87104	down	5e-05	0.00110223
	ENSMUSG00000034220	Gpc1	9.22202	2.52567	-1.86842	down	5e-05	0.00110223
	ENSMUSG00000046160	Olig1	8.45245	2.33677	-1.85486	down	5e-05	0.00110223
	ENSMUSG00000002831	Plin4	4.53671	1.27765	-1.82816	down	5e-05	0.00110223
	ENSMUSG00000053846	Lipg	5.60644	1.59063	-1.81748	down	5e-05	0.00110223
	ENSMUSG00000039533	Mmd2	2.00408	0.570589	-1.81241	down	5e-05	0.00110223
	ENSMUSG00000025014	Dntt	1.97844	0.566764	-1.80355	down	5e-05	0.00110223
	ENSMUSG00000053819	Camk2d	5.36216	1.55318	-1.78759	down	5e-05	0.00110223
	ENSMUSG00000074115	Saa1	107.918	31.2702	-1.78708	down	5e-05	0.00110223
	ENSMUSG00000073600	Prob1	2.70445	0.795866	-1.76474	down	5e-05	0.00110223
	ENSMUSG00000017002	Slpi	3.11505	0.918065	-1.76259	down	0.0007	0.0103989
	ENSMUSG00000037725	Ckap2	0.65445	0.192951	-1.76205	down	0.0043	0.0435111
	ENSMUSG00000029254	Stap1	1.75562	0.531309	-1.72435	down	0.00035	0.00596789
	ENSMUSG00000008153	Clstn3	22.1261	6.71099	-1.72115	down	5e-05	0.00110223
	ENSMUSG00000034634	Ly6d	5.53017	1.67911	-1.71963	down	0.00015	0.00291614
	ENSMUSG00000034855	Cxcl10	8.50718	2.59102	-1.71516	down	0.0006	0.00918983
	ENSMUSG00000078202	Nrarp	1.43081	0.437059	-1.71093	down	5e-05	0.00110223
	ENSMUSG00000105987	AI506816	1.29361	0.395967	-1.70795	down	0.00015	0.00291614
	ENSMUSG00000028464	Tpm2	12.679	3.8939	-1.70315	down	5e-05	0.00110223
	ENSMUSG00000030237	Slco1a4	12.4088	3.83355	-1.69461	down	5e-05	0.00110223
	ENSMUSG00000110195	Pde2a	7.41942	2.29932	-1.6901	down	0.0009	0.0127122
	ENSMUSG00000035799	Twist1	0.660008	0.206641	-1.67536	down	0.0004	0.00661044
	ENSMUSG00000037440	Vnn1	60.0031	18.7989	-1.67439	down	5e-05	0.00110223
	ENSMUSG00000030934	Oat	508.518	161.2	-1.65745	down	5e-05	0.00110223
	ENSMUSG00000035948	Acss3	4.17137	1.32325	-1.65644	down	5e-05	0.00110223
	ENSMUSG00000006218	Fam131c	4.34224	1.38973	-1.64364	down	5e-05	0.00110223
	ENSMUSG00000038059	Smim3	0.830293	0.265745	-1.64358	down	0.00055	0.00860551
	ENSMUSG00000001403	Ube2c	1.71763	0.559706	-1.61768	down	0.00065	0.0098096
	ENSMUSG00000090698	Apold1	1.03674	0.339022	-1.6126	down	5e-05	0.00110223
	ENSMUSG00000040938	Slc16a11	19.3196	6.33474	-1.60871	down	5e-05	0.00110223
	ENSMUSG00000053318	Slamf8	0.862351	0.282926	-1.60785	down	0.0023	0.0266856
	ENSMUSG00000030827	Fgf21	15.8782	5.23131	-1.6018	down	5e-05	0.00110223
	ENSMUSG00000045382	Cxcr4	1.57357	0.518765	-1.60089	down	0.0006	0.00918983
	ENSMUSG00000021226	Acot2	4.937	1.63069	-1.59815	down	5e-05	0.00110223
	ENSMUSG00000027398	Il1b	3.52068	1.16379	-1.59702	down	5e-05	0.00110223
	ENSMUSG00000032218	Ccnb2	0.947039	0.313283	-1.59596	down	0.0022	0.0257431
	ENSMUSG00000017754	Pltp	63.0856	21.0879	-1.5809	down	5e-05	0.00110223
	ENSMUSG00000024987	Cyp26a1	4.44045	1.48466	-1.58057	down	5e-05	0.00110223
	ENSMUSG00000000440	Pparg	8.62378	2.90035	-1.57209	down	5e-05	0.00110223
	ENSMUSG00000031255	Sytl4	1.27512	0.433503	-1.55652	down	0.00015	0.00291614
	ENSMUSG00000039601	Rcan2	4.80154	1.64433	-1.546	down	5e-05	0.00110223
	ENSMUSG00000040660	Cyp2b9	40.7183	14.1989	-1.5199	down	5e-05	0.00110223
	ENSMUSG00000046532	Ar	0.666252	0.235054	-1.50307	down	5e-05	0.00110223
	ENSMUSG00000035686	Thrsp	153.798	54.3144	-1.50163	down	5e-05	0.00110223
	ENSMUSG00000082691	Dynlt1-ps1	17.0034	6.04096	-1.49298	down	0.0017	0.0211344
	ENSMUSG00000048218	Amigo2	2.11234	0.754962	-1.48436	down	5e-05	0.00110223
	ENSMUSG00000032808	Cyp2c38	38.8114	13.9088	-1.48049	down	5e-05	0.00110223
	ENSMUSG00000068220	Lgals1	63.2725	22.7444	-1.47607	down	5e-05	0.00110223
	ENSMUSG00000091867	Cyp2a22	5.21094	1.87461	-1.47495	down	5e-05	0.00110223
	ENSMUSG00000026628	Atf3	2.27418	0.818628	-1.47406	down	5e-05	0.00110223
	ENSMUSG00000078484	Klhl17	1.69204	0.616549	-1.45647	down	5e-05	0.00110223
	ENSMUSG00000052133	Sema5b	4.47065	1.64491	-1.44248	down	0.0001	0.00205408
	ENSMUSG00000051550	Zfp579	4.11373	1.54109	-1.4165	down	0.00115	0.0154145
	ENSMUSG00000044748	Defb1	7.88981	2.9765	-1.40637	down	5e-05	0.00110223
	ENSMUSG00000056501	Cebpb	26.9126	10.278	-1.38873	down	5e-05	0.00110223
	ENSMUSG00000025153	Fasn	156.565	60.0388	-1.38279	down	5e-05	0.00110223
	ENSMUSG00000020429	Igfbp1	107.962	41.4204	-1.38212	down	5e-05	0.00110223
	ENSMUSG00000061292	Cyp3a59	7.18006	2.76921	-1.37452	down	5e-05	0.00110223
	ENSMUSG00000045776	Lrtm1	0.715231	0.277317	-1.36687	down	5e-05	0.00110223
	ENSMUSG00000055782	Abcd2	8.82982	3.43286	-1.36297	down	5e-05	0.00110223
	ENSMUSG00000026981	Il1rn	3.57972	1.39393	-1.36069	down	5e-05	0.00110223
	ENSMUSG00000041782	Lad1	1.72389	0.674231	-1.35435	down	0.0001	0.00205408
	ENSMUSG00000037071	Scd1	2970.2	1161.76	-1.35425	down	5e-05	0.00110223
	ENSMUSG00000002944	Cd36	59.2438	23.2181	-1.35142	down	5e-05	0.00110223
	ENSMUSG00000067235	H2-Q10	1990.6	785.936	-1.34072	down	5e-05	0.00110223
	ENSMUSG00000025375	Aatk	3.88768	1.54616	-1.33022	down	5e-05	0.00110223
	ENSMUSG00000031561	Tenm3	2.49291	0.991506	-1.33014	down	5e-05	0.00110223
	ENSMUSG00000075514	Gm13375	1.87843	0.747557	-1.32927	down	0.00145	0.0186073
	ENSMUSG00000050860	Phospho1	28.0568	11.2264	-1.32146	down	0.0028	0.0310845
	ENSMUSG00000028838	Extl1	2.09166	0.838678	-1.31846	down	0.0001	0.00205408
	ENSMUSG00000078452	Raet1d	23.5785	9.46716	-1.31647	down	5e-05	0.00110223
	ENSMUSG00000059327	Eda	0.940284	0.377961	-1.31486	down	0.0042	0.0427092
	ENSMUSG00000005057	Sh2b2	1.82711	0.73664	-1.31053	down	0.0014	0.0181164
	ENSMUSG00000074622	Mafb	16.197	6.53979	-1.30841	down	5e-05	0.00110223
	ENSMUSG00000040612	Ildr2	2.78416	1.12948	-1.30158	down	5e-05	0.00110223
	ENSMUSG00000001665	Gstt3	47.3315	19.24	-1.29869	down	0.0002	0.00370721
	ENSMUSG00000020893	Per1	9.00632	3.67733	-1.29228	down	5e-05	0.00110223
	ENSMUSG00000037887	Dusp8	0.811405	0.331501	-1.29141	down	0.005	0.0483738
	ENSMUSG00000029314	Agpat9	3.41183	1.39609	-1.28916	down	5e-05	0.00110223
	ENSMUSG00000035372	1810055G02Rik	27.4093	11.3224	-1.27549	down	5e-05	0.00110223
	ENSMUSG00000042978	Sbk1	7.13027	2.95844	-1.26912	down	5e-05	0.00110223
	ENSMUSG00000052392	Acot4	20.0124	8.3193	-1.26636	down	5e-05	0.00110223
	ENSMUSG00000060807	Serpina6	182.084	76.084	-1.25893	down	5e-05	0.00110223
	ENSMUSG00000068101	Cenpm	1.05685	0.442383	-1.25641	down	0.0041	0.0420386
	ENSMUSG00000035357	Pdzrn3	1.55582	0.654949	-1.24822	down	5e-05	0.00110223
	ENSMUSG00000071715	Ncf4	2.74223	1.15726	-1.24463	down	0.00145	0.0186073
	ENSMUSG00000023828	Slc22a3	1.6084	0.682077	-1.23762	down	5e-05	0.00110223
	ENSMUSG00000040562	Gstm2	99.4654	42.2365	-1.2357	down	5e-05	0.00110223
	ENSMUSG00000058672	Tubb2a	122.508	52.8085	-1.21403	down	5e-05	0.00110223
	ENSMUSG00000016496	Cd274	1.18075	0.509054	-1.21381	down	5e-05	0.00110223
	ENSMUSG00000039457	Ppl	1.50855	0.653144	-1.20769	down	5e-05	0.00110223
	ENSMUSG00000105504	Gbp5	0.792651	0.343483	-1.20645	down	0.0005	0.00800584
	ENSMUSG00000030787	Lyve1	5.05942	2.19319	-1.20594	down	5e-05	0.00110223
	ENSMUSG00000032418	Me1	158.722	68.8473	-1.20503	down	5e-05	0.00110223
	ENSMUSG00000020865	Abcc3	82.2985	35.7802	-1.20171	down	5e-05	0.00110223
	ENSMUSG00000060923	Acyp2	3.06873	1.33602	-1.1997	down	0.00165	0.0206167
	ENSMUSG00000038644	Pold1	1.79422	0.787512	-1.18798	down	0.0013	0.0170729
	ENSMUSG00000032231	Anxa2	29.1272	12.8234	-1.18359	down	5e-05	0.00110223
	ENSMUSG00000045394	Epcam	1.03967	0.458124	-1.18231	down	0.0006	0.00918983
	ENSMUSG00000069456	Rdh16	72.2049	31.8754	-1.17965	down	5e-05	0.00110223
	ENSMUSG00000017723	Wfdc2	14.3326	6.34138	-1.17643	down	5e-05	0.00110223
	ENSMUSG00000030086	Chchd6	4.20343	1.87393	-1.1655	down	5e-05	0.00110223
	ENSMUSG00000042787	Exog	1.0908	0.486622	-1.16452	down	0.0002	0.00370721
	ENSMUSG00000029161	Cgref1	1.24481	0.555889	-1.16305	down	0.00215	0.0252298
	ENSMUSG00000027551	Zfp64	3.95381	1.76622	-1.16257	down	5e-05	0.00110223
	ENSMUSG00000051319	1500011K16Rik	14.2872	6.42311	-1.15338	down	5e-05	0.00110223
	ENSMUSG00000028525	Pde4b	5.21731	2.34571	-1.15328	down	5e-05	0.00110223
	ENSMUSG00000053168	9030619P08Rik	18.0911	8.14113	-1.15198	down	5e-05	0.00110223
	ENSMUSG00000031271	Serpina7	97.558	43.9434	-1.15061	down	0.00025	0.00449891
	ENSMUSG00000081207	Gm13775	37.8923	17.1017	-1.14776	down	5e-05	0.00110223
	ENSMUSG00000002992	Apoc2	636.506	287.296	-1.14764	down	0.0001	0.00205408
	ENSMUSG00000001313	Rnd2	9.18795	4.1517	-1.14604	down	0.0003	0.00526065
	ENSMUSG00000020102	Slc16a7	30.832	13.9468	-1.1445	down	5e-05	0.00110223
	ENSMUSG00000026315	Serpinb8	1.76979	0.804218	-1.13792	down	0.0038	0.0396208
	ENSMUSG00000063388	BC023105	5.83792	2.65777	-1.13523	down	5e-05	0.00110223
	ENSMUSG00000010651	Acaa1b	1449.75	666.033	-1.12214	down	5e-05	0.00110223
	ENSMUSG00000025003	Cyp2c39	1.72409	0.79286	-1.12069	down	0.00165	0.0206167
	ENSMUSG00000037035	Inhbb	1.71597	0.789777	-1.1195	down	5e-05	0.00110223
	ENSMUSG00000019997	Ctgf	7.69502	3.55098	-1.11571	down	5e-05	0.00110223
	ENSMUSG00000026688	Mgst3	25.2344	11.7129	-1.10729	down	5e-05	0.00110223
	ENSMUSG00000003849	Nqo1	6.32319	2.93703	-1.10629	down	5e-05	0.00110223
	ENSMUSG00000060548	Tnfrsf19	1.70335	0.79354	-1.102	down	5e-05	0.00110223
	ENSMUSG00000043439	E130012A19Rik	0.958675	0.446638	-1.10194	down	0.0002	0.00370721
	ENSMUSG00000052684	Jun	12.7249	5.93455	-1.10044	down	5e-05	0.00110223
	ENSMUSG00000034853	Acot11	2.01229	0.943991	-1.09199	down	0.00055	0.00860551
	ENSMUSG00000056313	1810011O10Rik	28.268	13.2899	-1.08884	down	5e-05	0.00110223
	ENSMUSG00000031662	Snx20	0.735076	0.348991	-1.0747	down	0.0041	0.0420386
	ENSMUSG00000071637	Cebpd	3.26843	1.55211	-1.07436	down	5e-05	0.00110223
	ENSMUSG00000020099	Unc5b	1.33164	0.634627	-1.06923	down	5e-05	0.00110223
	ENSMUSG00000042010	Acacb	14.4189	6.8754	-1.06844	down	5e-05	0.00110223
	ENSMUSG00000060181	Slc35e3	8.23808	3.93242	-1.06689	down	5e-05	0.00110223
	ENSMUSG00000044250	Pced1b	1.36048	0.650229	-1.0651	down	0.0045	0.0447283
	ENSMUSG00000056148	Rdh9	44.7839	21.4207	-1.06397	down	5e-05	0.00110223
	ENSMUSG00000098747	Gm27216	39.5345	18.9377	-1.06185	down	5e-05	0.00110223
	ENSMUSG00000030218	Mgp	4.46808	2.1426	-1.06029	down	0.0033	0.0353326
	ENSMUSG00000023057	Fabp2	205.555	99.3939	-1.04829	down	5e-05	0.00110223
	ENSMUSG00000029417	Cxcl9	7.89686	3.81993	-1.04773	down	5e-05	0.00110223
	ENSMUSG00000054863	Fam19a5	1.17019	0.568018	-1.04273	down	0.0004	0.00661044
	ENSMUSG00000023122	Sult1c2	2.10181	1.02055	-1.04228	down	0.00055	0.00860551
	ENSMUSG00000075304	Sp5	0.926565	0.450512	-1.04033	down	0.0009	0.0127122
	ENSMUSG00000025792	Slc25a10	195.087	95.4669	-1.03104	down	5e-05	0.00110223
	ENSMUSG00000044674	Fzd1	2.78622	1.36818	-1.02605	down	5e-05	0.00110223
	ENSMUSG00000034926	Dhcr24	292.717	144.137	-1.02206	down	5e-05	0.00110223
	ENSMUSG00000024411	Aqp4	1.01952	0.50225	-1.02141	down	0.0004	0.00661044
	ENSMUSG00000044734	Serpinb1a	4.51912	2.23072	-1.01853	down	5e-05	0.00110223
	ENSMUSG00000110841	RP23-269H21.1	3.7583	1.85653	-1.01747	down	0.00285	0.0315262
	ENSMUSG00000041653	Pnpla3	1.27707	0.632719	-1.01321	down	5e-05	0.00110223
	ENSMUSG00000090213	Tmem189	14.3693	7.12038	-1.01296	down	0.00115	0.0154145
	ENSMUSG00000032786	Alas1	293.844	145.816	-1.0109	down	5e-05	0.00110223
	ENSMUSG00000032349	Elovl5	626.458	312.563	-1.00307	down	5e-05	0.00110223
	ENSMUSG00000021638	Ocln	5.74838	11.5669	1.00877	up	5e-05	0.00110223
	ENSMUSG00000042348	Arl15	2.34086	4.71605	1.01054	up	5e-05	0.00110223
	ENSMUSG00000078495	Zfp984	0.578388	1.17002	1.01642	up	0.00175	0.0216038
	ENSMUSG00000046876	Atxn1	1.71038	3.46421	1.01821	up	5e-05	0.00110223
	ENSMUSG00000022149	C9	179.053	362.711	1.01843	up	5e-05	0.00110223
	ENSMUSG00000023067	Cdkn1a	26.9255	54.9904	1.03021	up	5e-05	0.00110223
	ENSMUSG00000059897	Zfp930	1.21254	2.48489	1.03515	up	0.00095	0.0132069
	ENSMUSG00000022218	Tgm1	1.23225	2.5337	1.03995	up	5e-05	0.00110223
	ENSMUSG00000068854	Hist2h2be	1.42331	2.94417	1.04861	up	5e-05	0.00110223
	ENSMUSG00000027075	Slc43a1	1.14077	2.36576	1.05229	up	0.001	0.0137472
	ENSMUSG00000094156	Sult2a7	2.11677	4.39044	1.0525	up	0.0019	0.0229731
	ENSMUSG00000038233	Fam198a	3.04925	6.34909	1.0581	up	5e-05	0.00110223
	ENSMUSG00000058921	Slc10a5	4.42633	9.21986	1.05863	up	0.00405	0.0416297
	ENSMUSG00000091387	Gcnt4	0.985383	2.06401	1.06669	up	5e-05	0.00110223
	ENSMUSG00000026638	Irf6	9.16558	19.2612	1.0714	up	5e-05	0.00110223
	ENSMUSG00000030340	Scnn1a	5.24482	11.0303	1.07251	up	5e-05	0.00110223
	ENSMUSG00000034584	Exph5	0.409875	0.863133	1.0744	up	5e-05	0.00110223
	ENSMUSG00000021765	Fst	1.09317	2.3052	1.07637	up	5e-05	0.00110223
	ENSMUSG00000030091	Nup210	2.24037	4.7385	1.08069	up	0.0002	0.00370721
	ENSMUSG00000085995	Gm2788	18.4801	39.1396	1.08266	up	0.0006	0.00918983
	ENSMUSG00000052407	Ccdc171	0.641321	1.36004	1.08453	up	0.00085	0.0121873
	ENSMUSG00000023882	Zfp54	0.998066	2.12023	1.08702	up	5e-05	0.00110223
	ENSMUSG00000057037	Cfhr1	87.3126	185.893	1.09021	up	5e-05	0.00110223
	ENSMUSG00000026950	Neb	1.03876	2.21835	1.09462	up	0.0001	0.00205408
	ENSMUSG00000027907	S100a11	26.1122	55.782	1.09508	up	5e-05	0.00110223
	ENSMUSG00000031517	Gpm6a	0.536318	1.15721	1.10949	up	0.0005	0.00800584
	ENSMUSG00000110353	Gm45531	2.82904	6.13997	1.11792	up	5e-05	0.00110223
	ENSMUSG00000015568	Lpl	2.52418	5.50544	1.12504	up	5e-05	0.00110223
	ENSMUSG00000020175	Rab36	0.389564	0.856013	1.13577	up	0.0046	0.0454296
	ENSMUSG00000074063	Osgin1	74.122	163.231	1.13894	up	5e-05	0.00110223
	ENSMUSG00000031343	Gabra3	0.767749	1.6908	1.139	up	0.00015	0.00291614
	ENSMUSG00000109089	4833411C07Rik	3.86823	8.64341	1.15993	up	5e-05	0.00110223
	ENSMUSG00000049086	Bmyc	5.96051	13.3192	1.16	up	5e-05	0.00110223
	ENSMUSG00000096433	Zfp994	0.526981	1.17946	1.1623	up	5e-05	0.00110223
	ENSMUSG00000082644	Mup-ps19	225.179	504.173	1.16285	up	5e-05	0.00110223
	ENSMUSG00000050714	Zbtb26	0.419178	0.942459	1.16887	up	0.00415	0.0423403
	ENSMUSG00000039835	Nhsl1	1.34322	3.02715	1.17227	up	5e-05	0.00110223
	ENSMUSG00000023031	Cela1	7.80503	17.8528	1.19368	up	5e-05	0.00110223
	ENSMUSG00000059022	Kcp	1.63066	3.78058	1.21316	up	0.0001	0.00205408
	ENSMUSG00000057409	Zfp53	1.54342	3.58156	1.21446	up	5e-05	0.00110223
	ENSMUSG00000040446	Rprd1a	1.47872	3.43266	1.21498	up	5e-05	0.00110223
	ENSMUSG00000078496	Zfp982	1.19466	2.7739	1.21531	up	0.0002	0.00370721
	ENSMUSG00000046185	Zfp84	1.40848	3.28547	1.22196	up	5e-05	0.00110223
	ENSMUSG00000064215	Ifi27	134.362	315.757	1.23269	up	5e-05	0.00110223
	ENSMUSG00000068086	Cyp2d9	565.969	1334.68	1.2377	up	5e-05	0.00110223
	ENSMUSG00000062624	Cyp2c67	110.489	260.606	1.23796	up	5e-05	0.00110223
	ENSMUSG00000041930	Fam222a	0.589977	1.40419	1.251	up	5e-05	0.00110223
	ENSMUSG00000031565	Fgfr1	1.29393	3.08042	1.25137	up	5e-05	0.00110223
	ENSMUSG00000038754	Elovl3	320.423	763.52	1.25269	up	5e-05	0.00110223
	ENSMUSG00000078435	AU041133	0.567665	1.3587	1.25912	up	5e-05	0.00110223
	ENSMUSG00000026249	Serpine2	6.21411	14.9726	1.26871	up	5e-05	0.00110223
	ENSMUSG00000029086	Prom1	0.341477	0.823085	1.26925	up	0.0018	0.0220446
	ENSMUSG00000042195	Slc35f2	0.371126	0.899824	1.27773	up	0.0008	0.0116325
	ENSMUSG00000097039	Pvt1	0.56438	1.36899	1.27837	up	0.00215	0.0252298
	ENSMUSG00000031928	Mre11a	1.03748	2.51935	1.27997	up	0.0006	0.00918983
	ENSMUSG00000040583	Cyp2b13	0.474483	1.15464	1.28301	up	0.0018	0.0220446
	ENSMUSG00000094786	Gm14403	1.85479	4.52145	1.28553	up	0.00055	0.00860551
	ENSMUSG00000086813	Gm13657	0.831243	2.02764	1.28646	up	0.0002	0.00370721
	ENSMUSG00000052302	Tbc1d30	0.948395	2.34345	1.30507	up	5e-05	0.00110223
	ENSMUSG00000064294	Aox3	109.104	270.177	1.3082	up	5e-05	0.00110223
	ENSMUSG00000066687	Zbtb16	5.50302	13.7919	1.32553	up	5e-05	0.00110223
	ENSMUSG00000109291	Gm45043	1.59582	4.02459	1.33454	up	0.00085	0.0121873
	ENSMUSG00000074829	2010315B03Rik	8.1456	20.6935	1.34509	up	5e-05	0.00110223
	ENSMUSG00000044646	Zbtb7c	0.308126	0.788219	1.35507	up	5e-05	0.00110223
	ENSMUSG00000030004	Nat8	11.9207	30.5159	1.35609	up	5e-05	0.00110223
	ENSMUSG00000078673	Mup19	664.789	1705.1	1.35889	up	5e-05	0.00110223
	ENSMUSG00000005968	Tuft1	1.72092	4.426	1.36283	up	5e-05	0.00110223
	ENSMUSG00000002997	Prkar2b	0.248441	0.640218	1.36566	up	0.00135	0.0175429
	ENSMUSG00000034780	B3galt1	2.73162	7.05651	1.3692	up	5e-05	0.00110223
	ENSMUSG00000024421	Lama3	0.439588	1.1358	1.36948	up	5e-05	0.00110223
	ENSMUSG00000007655	Cav1	1.7328	4.56644	1.39796	up	0.0004	0.00661044
	ENSMUSG00000063415	Cyp26b1	2.76793	7.29892	1.39888	up	5e-05	0.00110223
	ENSMUSG00000054793	Cadm4	1.37261	3.62244	1.40003	up	5e-05	0.00110223
	ENSMUSG00000041801	Phlda3	1.13549	3.04022	1.42086	up	5e-05	0.00110223
	ENSMUSG00000031767	Nudt7	137.815	369.328	1.42217	up	5e-05	0.00110223
	ENSMUSG00000078686	Mup9	366.441	989.107	1.43255	up	5e-05	0.00110223
	ENSMUSG00000048120	Entpd1	3.90981	10.5711	1.43495	up	5e-05	0.00110223
	ENSMUSG00000038594	Cep85l	0.21264	0.575166	1.43556	up	0.0017	0.0211344
	ENSMUSG00000025780	Itih5	0.70134	1.89818	1.43643	up	5e-05	0.00110223
	ENSMUSG00000071669	Snx29	0.854665	2.32905	1.44631	up	5e-05	0.00110223
	ENSMUSG00000027796	Smad9	0.949714	2.59879	1.45227	up	5e-05	0.00110223
	ENSMUSG00000029752	Asns	0.456896	1.26155	1.46526	up	0.0008	0.0116325
	ENSMUSG00000054263	Lifr	16.6193	46.1792	1.47438	up	5e-05	0.00110223
	ENSMUSG00000068747	Sort1	2.03692	5.69029	1.48211	up	5e-05	0.00110223
	ENSMUSG00000000303	Cdh1	5.63168	15.7687	1.48543	up	5e-05	0.00110223
	ENSMUSG00000043671	Dpy19l3	2.46291	6.99825	1.50663	up	5e-05	0.00110223
	ENSMUSG00000041698	Slco1a1	58.9314	167.559	1.50756	up	5e-05	0.00110223
	ENSMUSG00000039958	Etfbkmt	26.144	74.8393	1.51732	up	5e-05	0.00110223
	ENSMUSG00000096688	Mup17	6531.46	18850.4	1.52912	up	5e-05	0.00110223
	ENSMUSG00000032712	2810474O19Rik	2.72424	7.87718	1.53182	up	5e-05	0.00110223
	ENSMUSG00000090306	Adh6-ps1	6.66829	19.2892	1.53241	up	5e-05	0.00110223
	ENSMUSG00000019737	Syne4	0.677243	1.96485	1.53667	up	0.0001	0.00205408
	ENSMUSG00000078674	Mup18	71.4923	213.376	1.57754	up	5e-05	0.00110223
	ENSMUSG00000092416	Zfp141	1.268	3.87937	1.61326	up	5e-05	0.00110223
	ENSMUSG00000022034	Esco2	0.261875	0.809799	1.62869	up	0.00035	0.00596789
	ENSMUSG00000070583	Fv1	0.408725	1.27842	1.64515	up	0.0011	0.0148735
	ENSMUSG00000037661	Gpr160	0.239213	0.749044	1.64675	up	0.00255	0.029094
	ENSMUSG00000042834	Nrep	3.3382	10.502	1.65352	up	5e-05	0.00110223
	ENSMUSG00000003545	Fosb	0.260886	0.824277	1.65971	up	5e-05	0.00110223
	ENSMUSG00000023078	Cxcl13	0.996691	3.18875	1.67777	up	5e-05	0.00110223
	ENSMUSG00000020027	Socs2	3.46608	11.0992	1.67908	up	5e-05	0.00110223
	ENSMUSG00000032827	Ppp1r9a	0.738663	2.37251	1.68343	up	5e-05	0.00110223
	ENSMUSG00000072774	Zfp951	0.41356	1.35185	1.70877	up	5e-05	0.00110223
	ENSMUSG00000015451	C4a	10.4044	34.168	1.71545	up	5e-05	0.00110223
	ENSMUSG00000063590	Slc22a28	3.23898	10.6592	1.71848	up	5e-05	0.00110223
	ENSMUSG00000024694	Keg1	82.606	272.695	1.72297	up	5e-05	0.00110223
	ENSMUSG00000027068	Dhrs9	0.524598	1.73481	1.72549	up	5e-05	0.00110223
	ENSMUSG00000029656	C8b	45.2264	151.164	1.74088	up	5e-05	0.00110223
	ENSMUSG00000062181	Ces3b	75.9304	256.277	1.75495	up	5e-05	0.00110223
	ENSMUSG00000084923	Gm15611	4.81763	16.3992	1.76723	up	0.0001	0.00205408
	ENSMUSG00000022181	C6	42.8832	146.877	1.77613	up	5e-05	0.00110223
	ENSMUSG00000086389	Gm15998	0.895423	3.06945	1.77734	up	5e-05	0.00110223
	ENSMUSG00000089873	Mup13	861.173	2995.54	1.79844	up	5e-05	0.00110223
	ENSMUSG00000025229	Pitx3	2.78545	9.79161	1.81363	up	5e-05	0.00110223
	ENSMUSG00000015090	Ptgds	0.428693	1.52197	1.82793	up	0.00145	0.0186073
	ENSMUSG00000090264	Eif4ebp3	6.68893	24.2357	1.85728	up	5e-05	0.00110223
	ENSMUSG00000034457	Eda2r	0.337787	1.23185	1.86664	up	5e-05	0.00110223
	ENSMUSG00000070368	Prok1	0.547072	2.05882	1.91202	up	5e-05	0.00110223
	ENSMUSG00000020122	Egfr	20.6568	78.2783	1.92199	up	5e-05	0.00110223
	ENSMUSG00000066071	Cyp4a12a	23.7791	91.0712	1.9373	up	5e-05	0.00110223
	ENSMUSG00000028445	Enho	6.76692	26.0068	1.94232	up	5e-05	0.00110223
	ENSMUSG00000090015	Gm15446	0.927418	3.5847	1.95056	up	5e-05	0.00110223
	ENSMUSG00000092021	Gbp11	1.04039	4.17852	2.00587	up	5e-05	0.00110223
	ENSMUSG00000032482	Cspg5	0.253892	1.02711	2.0163	up	0.00015	0.00291614
	ENSMUSG00000020805	Slc13a5	0.37218	1.52175	2.03165	up	5e-05	0.00110223
	ENSMUSG00000108621	Gm37494	1.14976	4.72869	2.0401	up	5e-05	0.00110223
	ENSMUSG00000079057	Cyp4v3	112.614	473.679	2.07252	up	5e-05	0.00110223
	ENSMUSG00000001986	Gria3	0.184545	0.795353	2.10762	up	0.00035	0.00596789
	ENSMUSG00000041737	Tmem45b	0.206799	0.894672	2.11313	up	0.003	0.0328908
	ENSMUSG00000110277	CH25-588N10.2	2.30282	10.1493	2.13991	up	5e-05	0.00110223
	ENSMUSG00000060803	Gstp1	1059.64	4762.36	2.1681	up	5e-05	0.00110223
	ENSMUSG00000066000	Zfp979	0.481685	2.20786	2.19648	up	5e-05	0.00110223
	ENSMUSG00000021268	Meg3	0.575609	2.65951	2.208	up	5e-05	0.00110223
	ENSMUSG00000109473	B930025P03Rik	0.144601	0.685386	2.24483	up	0.0008	0.0116325
	ENSMUSG00000031489	Adrb3	2.24958	10.7186	2.25239	up	5e-05	0.00110223
	ENSMUSG00000103653	Gstp-ps	169.15	819.18	2.27588	up	5e-05	0.00110223
	ENSMUSG00000038155	Gstp2	2.017	9.78952	2.27903	up	5e-05	0.00110223
	ENSMUSG00000039519	Cyp7b1	57.127	278.579	2.28584	up	5e-05	0.00110223
	ENSMUSG00000073830	Mup14	2330.03	11399.1	2.29049	up	5e-05	0.00110223
	ENSMUSG00000086136	Gm12718	1.32941	6.54681	2.30001	up	0.00015	0.00291614
	ENSMUSG00000028457	Atp8b5	0.205403	1.02476	2.31875	up	5e-05	0.00110223
	ENSMUSG00000022508	Bcl6	4.37913	22.0163	2.32985	up	5e-05	0.00110223
	ENSMUSG00000110834	CAAA01180111.2	1.27537	6.43111	2.33415	up	0.0009	0.0127122
	ENSMUSG00000078687	Mup8	12.9519	65.5468	2.33936	up	5e-05	0.00110223
	ENSMUSG00000108961	Gm32540	0.288553	1.46401	2.34301	up	5e-05	0.00110223
	ENSMUSG00000060560	Ces4a	0.331842	1.71299	2.36795	up	5e-05	0.00110223
	ENSMUSG00000043013	Onecut1	1.79575	9.58713	2.41651	up	0.00145	0.0186073
	ENSMUSG00000061906	Ugt2b38	2.02049	10.9874	2.44308	up	5e-05	0.00110223
	ENSMUSG00000001095	Slc13a2	0.158153	0.875127	2.46817	up	0.0001	0.00205408
	ENSMUSG00000072944	Nup62cl	0.197257	1.12848	2.51624	up	0.00095	0.0132069
	ENSMUSG00000056870	Gulp1	0.19742	1.13136	2.51872	up	0.0007	0.0103989
	ENSMUSG00000038599	Capn8	0.462383	2.76452	2.57987	up	5e-05	0.00110223
	ENSMUSG00000016262	Sertad4	0.153667	0.972943	2.66255	up	0.0002	0.00370721
	ENSMUSG00000096674	Mup15	414.017	2621.78	2.66278	up	5e-05	0.00110223
	ENSMUSG00000078597	Cyp4a12b	3.61918	23.2509	2.68355	up	5e-05	0.00110223
	ENSMUSG00000074240	Cib3	2.07333	13.3724	2.68924	up	0.00025	0.00449891
	ENSMUSG00000085006	BC021767	0.140457	0.942878	2.74694	up	0.00055	0.00860551
	ENSMUSG00000035112	Wnk4	0.224229	1.52959	2.7701	up	5e-05	0.00110223
	ENSMUSG00000109674	Gm45470	0.52631	3.62485	2.78394	up	5e-05	0.00110223
	ENSMUSG00000023274	Cd4	0.308716	2.22534	2.84967	up	5e-05	0.00110223
	ENSMUSG00000110151	Gm45526	0.204093	1.53066	2.90685	up	5e-05	0.00110223
	ENSMUSG00000101211	Gm28818	0.215254	1.63472	2.92493	up	0.0011	0.0148735
	ENSMUSG00000057425	Ugt2b37	0.226185	1.79533	2.98868	up	5e-05	0.00110223
	ENSMUSG00000066153	Mup21	252.875	2037.54	3.01033	up	5e-05	0.00110223
	ENSMUSG00000030364	Clec2h	0.951585	7.71686	3.01961	up	5e-05	0.00110223
	ENSMUSG00000022032	Scara5	0.327169	2.70542	3.04775	up	5e-05	0.00110223
	ENSMUSG00000070605	Zfp992	0.42949	3.67036	3.09523	up	5e-05	0.00110223
	ENSMUSG00000097148	Gm3839	1.08217	9.46204	3.12823	up	5e-05	0.00110223
	ENSMUSG00000067786	Nnat	0.194548	1.72101	3.14505	up	0.00205	0.0243339
	ENSMUSG00000024561	Mbd1	12.9953	115.086	3.14664	up	5e-05	0.00110223
	ENSMUSG00000033998	Kcnk1	0.159293	1.46878	3.20486	up	5e-05	0.00110223
	ENSMUSG00000058613	Cyp2d41-ps	0.388601	4.70093	3.59659	up	5e-05	0.00110223
	ENSMUSG00000039801	2410089E03Rik	0.717364	8.8386	3.62304	up	5e-05	0.00110223
	ENSMUSG00000097451	Rian	0.234126	3.16302	3.75595	up	5e-05	0.00110223
	ENSMUSG00000021418	Rpp40	3.55096	49.4613	3.80002	up	5e-05	0.00110223
	ENSMUSG00000072849	Serpina1e	598.528	8425.65	3.8153	up	5e-05	0.00110223
	ENSMUSG00000092075	Serpina4-ps1	6.84785	112.925	4.04357	up	5e-05	0.00110223
	ENSMUSG00000041293	Adgrf1	0.116674	2.18689	4.22833	up	5e-05	0.00110223
	ENSMUSG00000068877	Selenbp2	17.5183	745.725	5.41171	up	5e-05	0.00110223
	ENSMUSG00000062061	Obp2a	1.15235	239.158	7.69724	up	5e-05	0.00110223
	ENSMUSG00000108371	Gm45050	0	1.05384	inf	up	5e-05	0.00110223
	ENSMUSG00000085189	Gm11963	0	0.608814	inf	up	0.0004	0.00661044
	ENSMUSG00000099250	Rn7s2	0	1.9516	inf	up	0.0009	0.0127122
	ENSMUSG00000094356	Igkv8-28	0	1.39516	inf	up	0.00015	0.00291614
	ENSMUSG00000020000	Moxd1	0	3.11484	inf	up	5e-05	0.00110223
	ENSMUSG00000042845	Wfdc12	0	4.11841	inf	up	5e-05	0.00110223
