# Supplementary material for: TRIM24 is an insulin-responsive regulator of P-bodies
Source: Nat Commun. 2022 Jul 8;13:3972. doi: 10.1038/s41467-022-31735-0 (PMC9270398; doi:10.1038/s41467-022-31735-0)
Supplement: Supplementary file 7 — Source data [file 41467_2022_31735_MOESM7_ESM.xlsx]

## Sheet: Figure 1
Fig1A				Fig1B					Fig1D
Fig1E
									Fig1F

## Sheet: Figure 2
Fig2A
										Fig2D	Basal	Insulin	Fig2H	Basal	Insulin	Fig2L	Basal	Insulin	Lmb + Insulin
											18.1629	26.5687		15.1827	53.5741		56.7757	88.1214	32.9687
											18.9409	26.1255		22.144	42.1513		63.9367	84.9759	23.3699
											13.0457	19.1009		22.4112	39.5848		54.7527	80.723	48.8127
											13.5044	32.6531		24.8173	47.2805		53.7808	77.2323	49.9068
											13.7392	47.9358		24.9364	49.4752		57.4306	75.9126	25.7937
											15.1572	62.1397		25.99	36.8022		20.7882	71.7257	6.14295
											15.6277	30.3982		26.0176	38.5337		10.8247	71.4811	41.0183
											16.1068	69.5306		27.3335	44.2335		57.0499	70.4372	47.7854
											17.1116	35.2908		29.0496	54.2152		22.5105	68.0881	18.6854
											19.1935	20.7289		29.5722	57.9185		43.2269	67.2627	39.6333
											19.8877	32.8853		29.6563	73.3903		17.7401	65.933	72.4825
											22.0142	28.4282		29.7672	62.0446		49.8698	65.5211	48.8668
											24.9805	28.1235		29.8872	58.3773		40.6138	65.1483	19.6526
											25.0764	25.8921		30.6669	20.6226		72.4782	63.3742	36.2108
											29.5629	48.3606		31.2632	44.9883		9.84609	62.7364	52.0533
											30.1814	60.7618		31.4415	28.8666		18.9388	62.4238	40.9803
											35.5227	34.9529		32.2162	45.3284		41.9713	61.7071	36.0814
											42.7491	44.8704		32.9701	59.0292		24.5549	59.4102	57.8094
											42.9349	29.7833		33.017	39.1435		29.5167	59.1327	60.2614
											45.6181	32.7365		35.1205	40.8777		17.4408	58.8556	47.531
											52.6573	63.8622		35.2291	55.5116		35.6712	55.6306	42.0315
											28.1629	28.3549		36.2867	47.9517		28.8198	53.891	23.842
											16.1068	29.3101		36.6872	42.5549		6.63511	53.6134	44.4902
											30.1814	29.4841		37.3796	60.2736		32.9114	52.4523	74.8594
											19.1935	21.4521		37.6345	58.3383		34.9655	51.3164	20.7981
											15.1572	33.5273		37.9413	48.9389		31.8918	50.443	21.7125
											23.7392	35.9294		38.087	48.8235		44.0373	49.9198	17.5604
Fig2B		Basal			Insulin						19.8877	37.1309		39.83	52.952		35.8819	49.2357	20.3041
	Cytosol	1.05516	0.682763	1.26208	1.60521	2.31533	2.12316				42.7491	37.3202		40.2421	54.2536		38.43	48.4814	48.3654
	Nucleus	1.05844	0.982119	0.959445	0.749286	0.650414	0.634107				13.0457	38.3153		40.8807	44.7352		50.2393	48.0298	73.248
											45.6181	28.5862		40.9263	59.8402		54.2691	47.4421	30.2285
Fig2E											29.5629	40.5836		42.1817	32.6011		55.4455	47.0501	9.30397
											25.6277	44.2246		42.2612	44.2684		45.2111	44.7258	42.7008
											52.6573	46.9455		42.5161	42.9811		11.9941	42.1575	51.1473
											33.5044	48.4477		42.9262	44.5481		49.4742	42.0139	44.505
											22.0142	49.7396		43.0031	51.1264		51.9467	41.8308	20.0281
											25.0764	50.1625		43.572	51.6321		46.8444	40.5096	17.7006
											38.9409	50.3268		47.0696	50.1207		39.8083	38.453	24.6598
											27.1116	40.3512		47.274	46.0638		34.4658	35.7685	22.5984
											24.9805	51.0422		47.807	37.8948		13.6195	34.9557	40.3565
											42.9349	52.067		49.7404	36.6829		44.3772	32.1641	28.2153
											35.5227	52.1151		52.1848	64.1455		65.4846	31.0705	55.3575
											22.0142	42.8746		52.4217	51.2729		54.9953	28.8564	53.397
											25.0764	43.9684		58.6112	46.3509		55.4497	28.8249	27.0758
											18.9408	44.2269		58.793	56.3753		4.27615	28.6443	64.1072
											21.1016	45.6236		50.1528	48.2938		7.36463	27.3197	50.0905
											27.9805	51.8098		50.5175	40.3909		17.2891	25.7823	6.13331
											32.9348	53.9036		40.5492	37.4839		44.5635	23.2524	29.6022
											15.5227	56.6729		41.5904	52.6333		18.6451	19.3552	41.1185
											25.5126	57.1245		42.723	34.2268		31.4312	17.3313	55.2565
												58.0797			50.1521		52.0577	10.7239	39.6788
												60.931			53.109		24.5224	7.08835	43.8551
												62.805					21.4786	4.72998	37.9532
												68.2134					42.1505		33.5048
																	35.4473
																	27.0428
Fig2F		Basal			Insulin												21.3766
	Cytosol	1.00796	0.954615	1.03742	1.39471	1.2843	1.47199										29.9234
	Nucleus	1.20954	0.992801	0.797654	0.509902	0.676492	0.514773										14.2762
																	30.8482
Fig2I																	34.3332
																	28.7202
																	43.1393
Fig2J		Basal				Insulin				Lmb + Insulin
	Cytosol	0.825468	1.17453	0.699509	1.30049	2.05378	2.13308	1.52682	1.79398	0.955466	0.804142	1.17705	0.959847
	Nucleus	0.979215	1.02078	0.933628	1.06637	0.614856	0.65972	0.645887	0.545243	0.902191	0.787825	0.713634	1.23892

## Sheet: Figure 3
Fig3A							Fig3C								Fig3D
Fig3E							Fig3F								Fig3G

## Sheet: Figure 4
Fig4A						Fig4B
Fig4C
								Fig4D
							Fig4F
Fig4E

## Sheet: Figure 5
Fig5A						Fig5C						Fig5D
Fig5F
	Free-GFP				GFP-TRIM24				GFP-TRIM24C52/55A
DCP1		1.07	0.993	0.937		0.812	0.807	0.806		0.977	1.06	1.116
Fig5E						Fig5G						Fig5H
Fig5I					Fig5J					Fig5K

## Sheet: Figure 6
Fig6A				Fig6B
Fig6C	WT	TRIM24C52/55A		Fig6D	WT	TRIM24C52/55A
	13.1735	11.4121			110.234	47.4734
	11.2824	15.4738			85.1091	48.3984
	15.5371	14.0908			155.73	57.7105
	10.7293	12.1382			69.9884	23.5253
	20.0974	15.4365			24.2302	14.8826
					60.0391	16.4745
					154.643	30.6895
						59.5231
						55.715
Fig6F
	WT									TRIM24C52A/C55A
Acc1	0.66	0.9	0.99	1.17	0.78	1.11				0.59	1.07	0.72	0.62	0.76	0.76	0.61	0.43
Fasn	0.49	0.98	0.73	1.53	0.45	1.34	1.5			0.3	0.7	0.37	0.3	0.43	0.29	0.35	0.13
Scd1	0.62	0.98	0.91	1.4	0.67	1.3	1.13			0.3	0.78	0.52	0.69	0.52	0.4	0.75
Pparγ	1.37	0.88	0.44	1.19	1.16					1.02	0.46	0.52	0.62	0.32	0.18	0.19	0.32
Atgl	0.97	0.87	0.97	0.96	0.81	1.02				1.1	0.86	0.89	1.1	1	1.02	0.82
Hsl	0.89	0.76	1.08	1.2	0.76	1				0.95	1.14	1.12	0.91	0.76	0.94	0.85
Fig6G
			Fig6H
				WT						TRIM24C52/55A
			PPARγ	1.45011	0.921073	0.745976	1.06194	0.684558	1.13634	0.284239	0.601045	0.797957	0.618966	0.279818	0.418128
			FASN	1.32587	0.875059	1.0762	1.03893	0.712961	0.970976	0.353765	0.520608	0.376985	0.166991	0.214288	0.38759
			ACC	1.04602	0.90687	1.11211	1.08875	0.726918	1.11932	0.683668	0.767364	0.440649	0.253053	0.357331	0.45403
			SCD1	1.00483	0.943512	0.410331	1.13516	0.799175	1.707	0.497737	0.456743	0.549984	0.602047	0.984526	0.648208
Fig6J
WT-basal	WT-plvx-FLAG-Pparγ	TRIM24C52/C55A-basal	TRIM24C52/C55A-plvx-FLAG-Pparγ
1.58	1.25	1.57	3.06
0.56	1.62	1.02	2.77
1.05	0.8	0.99	3.27
0.68	0.52	1.61	2.81
0.86	1	1.27	1.93
0.74	0.84	1.55	2.19
1.02	1.12	0.91	2.66
0.67	0.8	0.56	2.72
0.74	0.52	1	1.88
0.71	0.8	0.86	3.68
1.13	1.06	1	2.72
0.8	1.24	0.33	2.01
1.12	1.5	0.52	2.1
0.66	1.79	0.56	1.26
1.59	1.04	0.59	1.58
0.67	0.72	0.59	1.12
0.37	1.06	0.46	2.23
0.67	1.26	0.29	1.05
0.72	0.88	0.46	1.3
0.49	0.59	0.93	1.89
1.41	1.09	0.59	1.47
0.75	1.13	0.59	1.02
1.21	1.45	1.26	2.14
1.39	0.83	0.88	1
3.04	0.83	0.72	1.62
1.29	1.51	0.59	1.78
1.45	0.75	0.52	1.38
1.73	1.26	0.68	1
1.78	1.25	0.66	2.33
1.26	1.26	0.28	1.85
1.13	1.42	1.25	2.6
1.24	1.15	0.8	1.97
0.8	1.58	0.88	1.17
1.5	1	0.95	1.66
1	0.86	0.59	1.37
1.04	1.02	0.46	1.04
0.95	1	0.37	0.46
0.54	1.02	0.56	1.15
1.08	1.66	0.46	1.39
0.79	1.32	1.16	1.62
1	1.21	0.59	1.19
1.02	0.75	0.95	2.04
0.95	0.97	0.5	0.72
0.67	0.71	0.46	2.06
0.68	1.82	0.33	2.17
1.38	1.67	0.46	1.62
1.21	1.37	0.29	1.21
1.45	0.88	0.21	1.64
0.86	1	0.28	1.51
0.59	1.19	0.33	1.21
1.52	1.06	0.46	1.78
0.93	1.51	0.74	1.7
1.24	1.37	0.29	1.08
0.84	1.06	0.5	1
0.67	1.25	0.56	0.99
0.8	1.34	0.59	0.96
1.19	1	0.37	1.13
0.66	1.38	0.54	0.99
1.52	1.3	0.37	1.54
0.8	1.12	0.33	1.12
1.54	1.38	0.91	0.88
0.67	0.72	1.29	1.37
0.88	0.91	0.86	1.16
1.04	1.54	0.65	0.96
1.12	1.7	0.59	1.83
0.67	2.17	0.75	1.17
0.99	1	0.99	1.31
0.93	1.08	1	1.16
1.12	0.46	0.8	1.78
1.25	1.17	1.09	1.21
0.59	1.67	0.62	1.67
0.66	0.72	0.33	1.51
0.83	0.88	0.21	1.5
1.99	1.19	0.46	1.44
1.21	1.67	0.33	1.34
1.33	1.13	0.33	1.13
0.75	1.42	0.77	1.39
0.83	0.8	0.86	1.38
1.22	1.5	1	1.71
0.88	1.26	0.62	1.78
0.84	1.47	0.66	2.12
1.62	1.29	0.26	0.46
0.54	1.33	0.62	0.52
0.93	2.43	0.68	1.58
1.06	1.12	0.91	1.31
1.21	0.91	0.65	1.78
1.47	1.5	1.13	1.74
1.32	1.47	1.32	0.88
0.88	1	1.08	0.96
0.95	0.8	0.68	1.02
1.29	1.59	1.8	0.79
0.83	1.39	1.54	2.03
0.8	1.06	0.33	1.84
0.71	1.12	0.86	1.66
1	0.88	0.86	1.95
0.37	1.12	1.5	1.44
0.38	0.84	0.83	2.01
1	1.58	1.06	2.04
0.83	0.91	0.41	1.78
0.93	1.25	0.54	2.27
0.66	0.93	0.54	1.58
1.02	1.8	0.67	0.84
0.95	1.54	0.83	0.71
0.62	3.17	0.93	1.39
0.88	1.8	1.26	2.32
1.11	1.06	0.84	0.46
0.68	1.59	0.65	1.73
0.84	1.45	0.54	2.47
0.84	1.47	0.72	1.26
0.84	1.5	1.02	0.88
	1.41	0.77	0.47
	1.13	0.66	2.49
	1.12	0.86	1.21
	1.59	0.59	1.24
	1.24		1.32
	1.65		1.09
	1.08		2.23
	1.19		1.71
	1.39		2.06
	1.38		2.23
			1
			1.59
			1.12
			0.86
			1.83
			1.08
			1.05

## Sheet: Figure 7
Fig7A
	WT				TRIM24C52/55A
0	1.04798	1.04798	0.905774	0.998259	0.952019	1.11689	0.945431	0.985656
2	0.793811	0.804913	0.998259	0.695688	0.851904	0.900571	0.668087	0.8759
4	0.631235	0.653538	0.810522	0.756146	0.492189	0.658872	0.606192	0.581453
6	0.337876	0.286006	0.347393	0.526959	0.163154	0.143983	0.154337	0.102455
Fig7B
	Free GFP			GFP-TRIM24
0	1.09135	1.04681	0.861834	0.706981	1.48632	0.806697
2	0.776577	1.06145	0.564224	0.907782	0.852782	1.13368
4	0.630531	0.771202	0.530039	0.889065	0.82368	1.07242
6	0.387785	0.497926	0.407101	0.73196	0.895261	1.13368
Fig7C
Free GFP			GFP-TRIM24
0.936453	0.94955	1.114	1.3531	2.15476	2.09572
Fig7F			Fig7G
Free GFP	GFP-TRIM24S1043D			Basal	Insulin
0.696136	1.84045			1.33319	2.40573
0.828118	1.82772			0.891186	2.96296
1.37485	1.39408			0.775621	3.67468
1.10089	1.45339
Fig7H
Free GFP + Free Flag			Free GFP + Flag-EDC4			GFP-TRIM24 + Flag-EDC4
0.794452	1.16398	1.04157	2.22037	2.73466	2.20501	4.20622	3.18606	4.4775
Fig7I
Free GFP + Free Flag			Free GFP + Flag-AGO2			GFP-TRIM24 + Flag-AGO2
1.03605	0.920682	1.04327	1.63845	1.62711	1.5499	0.907983	0.895459	0.664294
Fig7J
	TRIM24WT / siNC					TRIM24WT / siEdc4						TRIM24C52/55A / siNC						TRIM24C52/55A / siEdc4
Edc4	1.03	0.79	1.05	0.97	0.96	0.16	0.2	0.12	0.27	0.22	0.3	1.06	1.11	1.05	1.03	1.34		0.22	0.25	0.22	0.29	0.21
Pparγ	1.19	0.84	1.05	1.09	1.06	2.65	2.31	2.79	3.2	2.12		0.68	0.64	0.73	0.83	0.82	0.72	1.97	2.44	1.94	1.47	2.28	1.59
Fig7K
	TRIM24WT / siNC					TRIM24WT / siAgo2						TRIM24C52/55A / siNC					TRIM24C52/55A / siAgo2
Ago2	1.11654	0.881723	1.06356	0.932093	1.00608	0.252618	0.256151	0.302606	0.345288	0.338168	0.31768	1.10114	1.0131	1.11654	1.04889	1.0562	0.230811	0.25087	0.259733	0.257936	0.238966
Pparγ	0.822047	1.08526	1.11583	0.964413	1.01245	1.42284	1.59005	1.25565	1.30001	1.37428		0.324161	0.382951	0.388307	0.516213	0.41049	0.816358	0.691032	0.695847	0.715448	0.7356
Fig7L

## Sheet: Figure 8
Fig8A				Fig8B
Fig8C
	Basal				Insulin
WT	1.27948	0.794736	0.951134	0.974652	1.74626	1.77255	1.88196	2.23887
TRIM24S1043A	0.803404	0.337104	0.607209	0.603172	1.05982	1.01406	0.399586	0.993712
Fig8D
	Basal				Insulin
WT	1.17095	0.869916	1.02479	0.934347	0.813277	0.846746	0.729991	0.810762
TRIM24S1043A	1.01174	1.14043	1.2559	1.12424	1.07225	1.26088	1.25354	1.34511
Fig8E			Fig8F
WT	Trim24S1043A		WT	Trim24S1043A
27.9738	27.5291		174.814	89.7318
19.2061	23.6732		170.962	136.959
20.8223	28.2428		198.448	164.387
26.7203	24.8213		172.47	166.573
19.317	18.8618		223.607	169.855
18.3714	16.9815
Fig8G			Fig8H
				WT					TRIM24S1043A
			Pparγ	1.20527	1.02024	0.95179	0.706083	1.11663	0.627459	0.542314	0.216844	0.263386	0.711004
			Fasn	1.16689	1.00157	1.12707	0.902486	0.801991	0.859664	0.960691	0.389504	0.774622	0.469832
			Acc1	1.00714	1.08709	1.20643	1.00714	0.692196	0.721647	0.789827	0.46593	0.741974	0.858466
			Scd1	1.07635	1.0914	1.11438	0.86788	0.849986	0.537477	0.855909	0.418588	0.519135	0.596485
			Fig8J
				WT				TRIM24S1043A
			PPARγ	1.02257	0.891019	1.09048	0.995928	0.475136	0.39746	0.309234	0.356328
			FASN	0.999105	1.01375	1.02911	0.958037	0.582252	0.389381	0.455355	0.635067
			ACC	0.867562	1.10099	1.09359	0.937863	0.924617	0.867412	1.16042	1.00833
			SCD1	1.03892	1.1011	1.01359	0.846392	0.604775	0.802198	0.832765	0.680697
			Fig8K
				WT			TRIM24S1043A
			0	0.851338	1.07806	1.0706	0.891561	0.955675	1.15276
			2	0.863244	0.985	1.0706	0.497522	0.571651	0.436023
			4	0.658434	0.622852	0.38842	0.49066	0.480544	0.21324
			6	0.164182	0.13517	0.282207	0.214726	0.248439	0.226993
			Fig8L
				TRIM24WT / siNC				TRIM24WT / siLsm1				TRIM24S1043A / siNC				TRIM24S1043A / siLsm1
			Lsm1	0.899	0.977	1.018	1.107	0.154	0.155	0.146	0.133	0.937	0.88	0.977	1.091	0.224	0.183	0.192	0.192
Fig8I			Pparγ	0.936	0.969	1.098	0.996	3.267	2.924	3.406	3.006	0.704	0.855	0.776	0.564	1.954	2.052	2.052	1.713
				Fig8M
					TRIM24WT / siNC								TRIM24WT / siEdc4								TRIM24S1043A / siNC							TRIM24S1043A / siEdc4
				Edc4	0.97	0.96	1.03	0.9	1.08	1.07	0.92	1.07	0.29	0.23	0.23	0.22	0.29	0.25	0.26	0.28	1.17	1.02	1.1	1.15	0.93	0.97	1.02	0.31	0.32	0.34	0.26	0.33	0.25	0.25	0.25
				Pparγ	0.97	0.97	0.95	1.13	0.93	1.07	0.99		2.27	2.29	2.49	2.21	2.34	2.45	2.4		0.68	0.87	0.97	0.78	0.81	0.6	0.52	1.58	1.76	1.38	1.83	1.56	1.64	1.41
Fig8O
WT / Vector	WT / Flag-PPARγ	TRIM24S1043A / Vector	TRIM24S1043A / Flag-PPARγ
0.78	1.33	1.17	1.04
1.55	1.66	0.84	0.93
1.33	2	0.43	1.15
1.05	1.4	0.86	1.23
0.55	0.89	0.52	0.94
1.11	1.14	0.72	1.42
0.89	1.43	0.62	1.16
1.16	1.44	1.06	1.18
1.44	1.1	1.21	1.05
1.05	0.94	1.29	1.41
0.72	1.29	1.22	1.05
1.11	1.86	0.74	0.96
0.93	1.61	0.62	1.11
0.66	1.7	0.43	0.84
1.12	1.19	0.5	1.27
1.3	1.34	0.61	0.72
0.86	1.05	0.39	0.94
1.38	1.06	0.37	1.01
1.09	1.39	0.22	0.96
0.71	1.26	0.51	1.24
0.94	1.44	0.4	1.18
0.95	0.96	0.33	0.73
0.91	0.93	0.37	1.22
0.89	0.88	0.89	1.77
1.27	1.22	0.67	1.34
1.05	1.03	0.7	1.09
1.01	1.12	0.56	0.71
1.94	1.46	0.65	0.98
1.12	1.27	0.45	0.47
0.95	1.12	0.49	0.56
1.11	1.72	0.8	1.79
1.37	0.94	0.82	1.52
0.66	1.25	0.91	1.26
1.83	1.52	0.72	1.01
1.62	1.22	0.83	1.44
1.26	0.78	0.49	0.62
1.14	0.49	0.5	1.35
0.58	0.44	0.51	0.78
0.77	0.65	0.74	1.86
1.07	0.39	0.28	0.8
1.94	0.61	0.47	1.44
1.06	0.63	0.43	1.05
1.05	0.52	0.47	0.89
0.45	0.7	0.33	1.3
1.11	0.46	0.49	1.33
0.77	0.59	0.28	1.37
0.55	0.42	0.34	1.88
1.27	0.31	0.56	1.88
1	0.31	0.39	1.94
0.83	0.55	0.22	1.66
0.78	0.31	0.7	1.6
1	0.66	0.83	1.44
1.1	0.71	0.94	1.4
1.16	0.46	0.61	2
0.83	0.41	0.52	1.65
1.16	0.67	0.62	0.78
0.94	0.59	1.02	0.54
0.78	0.32	0.55	0.61
0.72	0.67	0.39	0.91
0.72	0.46	0.42	1.01
1.77	0.6	0.62	1.12
0.77	0.85	0.47	1.55
0.5	0.87	0.56	1.16
0.83	0.53	0.35	1.05
0.89	0.57	0.66	1.1
0.78	0.35	0.94	1.49
0.86	0.48	0.61	0.94
0.83	0.46	0.47	0.7
1.1	0.61	0.39	1.6
0.61	0.59	0.35	1.3
0.66	0.41	0.72	1.05
0.83	0.4	0.61	1.52
1.55	0.45	0.61	1.04
0.72	0.38	1.28	1.44
0.99	1.43	0.74	1.1
0.75	1.33	0.34	1.12
0.89	1.44	0.47	0.74
1.16	1.26	0.46	0.7
0.77	1.05	0.5	1.09
0.55	1.82	0.59	0.91
1.58	1.8	0.57	1.14
1.19	1	0.47	1.09
1.04	1.03	0.4	1.12
0.62	1.26	0.39	0.62
1.24	1.47	0.54	0.52
1.32	1.19	0.52	0.78
1.21	1.9	0.11	2
0.62	1.94	0.25	1.88
0.55	1.27	0.55	1.11
0.72	1.49	0.59	0.55
0.86	1.42	0.59	1.17
0.43	0.94	0.54	1.1
1.01	1.41	0.59	1.05
0.82	1.32	1.29	1.09
1.12	1.16	0.3	0.99
0.74	1.4	0.55	0.89
0.72	1.31	0.43	1.22
0.51	2	0.58	1.38
0.42	1.91	0.45	1.5
0.8	0.96	0.5	1.49
1.59	1.05	0.39	1.64
1.63	0.84	0.28	1.52
0.86	1.53	0.39	0.83
0.82	1.56	0.39	0.77
1.05	1.57	0.28	1.01
2	1.56	0.49	1.52
1.14	1.97	0.72	1.58
1.05	2	0.82	1.34
0.6	1.61	0.45	1.61
1.55	1.49	0.4	1.31
	1.21	0.77	0.82
	1.31	0.6	1.16
	1.22	0.55	1.06
	1.51	0.4	0.98
	1.7	0.5	1.01
	1.64	1.24	0.87
	1.72	0.94	0.94
	1.52	0.8	0.84
	1.91	0.59	1.49
	2	0.78	1.21
	1.71	0.72	0.82
	1.49	0.52	0.79
	1.23	0.89
	1.48	0.67
	1.25	0.86
	1.19	0.75
	1.32	0.71
	1.26	0.72
	1.53	0.35
	0.89	1.07
	0.72	0.59
		0.66
		0.44
		0.8
		0.39
		0.74
		0.39
		1.05
		0.42
		0.51
		0.63
		0.97
		0.51
		0.62
		0.72
		0.5
		0.44
		0.35
		0.61
		0.47
		0.59
		0.79
		0.91
		0.96
		1.12
		0.9
		0.44
		0.54
		0.46
		0.32
		0.23
		0.45
		0.6
		0.63

## Sheet: ﻿Supplementary Figure 1
Supplemental figure 1A					Supplemental figure 1B
	Basal	Insulin				Basal	Insulin	PI103 + Insulin	Akti1/2 + Insulin
	0.855107	8.50749				0.65113	2.52731	1.32899	0.588499
	0.923765	9.35746				1.34887	2.50405	1.09853	0.207806
	1.22113	7.88007				1.00598	1.64396	0.895222	0.0612159
						0.994019	1.3147	0.515881	0.35808
Supplemental figure 1D					Supplemental figure 1E
						Basal	Insulin
						0.808736	2.299
						0.888452	2.35613
						1.30281	2.56337

## Sheet: ﻿Supplementary Figure 2
Supplemental figure 2A							Supplemental figure 2B
Supplemental figure 2C							Supplemental figure 2D
Supplemental figure 2F

[truncated: 7 more sheets: ﻿Supplementary Figure 6, ﻿Supplementary Figure 7, ﻿Supplementary Figure 8, ﻿Supplementary Figure 9, ﻿Supplementary Figure 10, ﻿Supplementary Figure 11, ﻿Supplementary Figure 12]
